# Supplementary material for: COP I vesicles facilitate classical swine fever virus proliferation by transporting fatty acid synthase from the Golgi apparatus to the endoplasmic reticulum
Source: J Virol. 2025 Jun 3;99(7):e00305-25. doi: 10.1128/jvi.00305-25 (PMC12282108; doi:10.1128/jvi.00305-25)
Supplement: Tables S1 to S8 — Identified proteins in COP I and COP II vesicles. [file jvi.00305-25-s0001.xlsx]

## Sheet: Info
Tables information
Table	Sample
S1	Identified proteins in COPⅠvesicles ( in CSFV infected cells)
S2	Identified proteins in COPⅠvesicles ( in un-infected cells)
S3	Identified proteins in COPⅡ vesicles ( in CSFV infected cells)
S4	Identified proteins in COPⅡ vesicles ( in un-infected cells)
S5	All identified proteins in COPⅠvesicles
S6	All identified proteins in COPⅡ vesicles
S7	The proteins shared in COPⅠ vesicles and COPⅡvesicles (in un-infected cells)
S8	The proteins shared in COPⅠ vesicles and COPⅡvesicles (in CSFV infected cells)

## Sheet: S1
Identified proteins in COPⅠvesicles ( in CSFV infected cells)
Protein. ID	Protein.names
A0A023VTS2	Deoxynucleoside triphosphate triphosphohydrolase SAMHD1
A0A068ENU0	Cytochrome P450 CYP3A22
A0A096ZXA2	Serine/threonine-protein kinase OSR1
A0A0A0MY60	Signal transducer and activator of transcription
A0A0A7HF29	Probable ATP-dependent RNA helicase DDX5
A0A0B8RS61	Ubiquitinyl hydrolase 1
A0A0B8RS82	Transcription elongation factor spt6
A0A0B8RSA9	60S ribosomal protein L7a
A0A0B8RSB9	RAB GTPase activating protein 1-like
A0A0B8RSC2	Ras-related protein Rab-2A
A0A0B8RSC7	Proteasome (Prosome, macropain) 26S subunit, non-ATPase, 3
A0A0B8RSG1	Platelet-activating factor acetylhydrolase IB subunit alpha
A0A0B8RSH5	Nuclear mitotic apparatus protein 1
A0A0B8RSR5	Interleukin enhancer binding factor 3, 90kDa
A0A0B8RSV6	G protein pathway suppressor 1
A0A0B8RSX6	Filamin A, alpha
A0A0B8RSY4	Niban-like protein 1
A0A0B8RSY9	phosphopyruvate hydratase
A0A0B8RT07	DEK proto-oncogene
A0A0B8RT13	Ubiquitin C
A0A0B8RT59	Cullin-associated and neddylation-dissociated 1
A0A0B8RT73	Mitochondrial 2-oxoglutarate/malate carrier protein
A0A0B8RT83	SERPINE1 mRNA binding protein 1
A0A0B8RT88	AP-3 complex subunit mu-1
A0A0B8RT95	Large ribosomal subunit protein uL4
A0A0B8RTA2	Actin, cytoplasmic 2
A0A0B8RTB3	RAB GTPase activating protein 1
A0A0B8RTB9	26S proteasome non-ATPase regulatory subunit 1
A0A0B8RTC3	thioredoxin-dependent peroxiredoxin
A0A0B8RTC9	Phospholipase A2-activating protein
A0A0B8RTE6	Optineurin
A0A0B8RTF0	Negative regulator of ubiquitin-like proteins 1
A0A0B8RTI4	LPS-responsive vesicle trafficking, beach and anchor containing
A0A0B8RTJ2	Kinesin light chain
A0A0B8RTS1	Disco-interacting protein 2-like B
A0A0B8RTW4	BRISC and BRCA1-A complex member 2
A0A0B8RTX3	Adaptor protein, phosphotyrosine interaction, PH domain and leucine zipper containing 1
A0A0B8RTY2	Actin, cytoplasmic 1
A0A0B8RTY4	Cytoplasmic aconitate hydratase
A0A0B8RVD2	14-3-3 protein beta/alpha
A0A0B8RVD8	Vimentin
A0A0B8RVE5	Tetratricopeptide repeat domain 27
A0A0B8RVE7	TROVE domain family, member 2
A0A0B8RVF9	SWAP switching B-cell complex 70kDa subunit
A0A0B8RVJ1	Ribosome binding protein 1
A0A0B8RVJ2	Large ribosomal subunit protein eL28
A0A0B8RVL1	DNA-directed RNA polymerase subunit beta
A0A0B8RVP0	Glycylpeptide N-tetradecanoyltransferase
A0A0B8RVQ6	Mitogen-activated protein kinase kinase 4
A0A0B8RVT7	Insulin-degrading enzyme
A0A0B8RVV1	Histone deacetylase
A0A0B8RVW6	Protein farnesyltransferase/geranylgeranyltransferase type-1 subunit alpha
A0A0B8RVX1	Constitutive coactivator of PPAR-gamma-like protein 1
A0A0B8RVZ1	Cullin 4B
A0A0B8RW28	Activating signal cointegrator 1 complex subunit 3
A0A0B8RW50	long-chain-fatty-acid--CoA ligase
A0A0B8RW53	ATP-citrate synthase
A0A0B8RW56	Acetyl-CoA carboxylase 1
A0A0B8RZ10	Ubiquitin-activating enzyme E1
A0A0B8RZ23	THUMP domain containing 3
A0A0B8RZ38	Sperm associated antigen 9
A0A0B8RZ68	Protein S100
A0A0B8RZ72	60S ribosomal protein L12
A0A0B8RZA9	Proliferation-associated 2G4, 38kDa
A0A0B8RZD8	Mitogen-activated protein kinase 9
A0A0B8RZH0	Insulin-like growth factor 2 mRNA binding protein 3
A0A0B8RZJ1	GTP-binding protein 1
A0A0B8RZJ3	G1 to S phase transition 1
A0A0B8RZJ8	Guanine nucleotide binding protein (G protein), beta polypeptide 1
A0A0B8RZL4	Eukaryotic translation initiation factor 3 subunit C
A0A0B8RZM8	Chromosome segregation 1-like protein
A0A0B8RZN4	Chloride intracellular channel protein
A0A0B8RZP0	Cyclin-dependent kinase 9
A0A0B8RZQ0	Caspase 8, apoptosis-related cysteine peptidase
A0A0B8RZQ2	F-actin-capping protein subunit alpha
A0A0B8RZS0	Non-specific serine/threonine protein kinase
A0A0B8RZS4	Actin-like protein 3
A0A0B8RZS7	Sterol O-acyltransferase 2
A0A0B8S002	Arsenite-resistance protein 2
A0A0B8S016	RNA polymerase-associated protein RTF1-like
A0A0B8S017	60S ribosomal protein L8
A0A0B8S018	Ribosomal protein L10
A0A0B8S028	Protein phosphatase, Mg2+/Mn2+ dependent, 1G
A0A0B8S031	Pyruvate kinase
A0A0B8S042	Nitric oxide synthase-interacting protein
A0A0B8S066	Interferon regulatory factor 9
A0A0B8S073	High density lipoprotein binding protein
A0A0B8S089	Eukaryotic translation initiation factor 3 subunit A
A0A0B8S0A1	Caseinolytic mitochondrial matrix peptidase chaperone subunit
A0A0B8S0A2	Chloride intracellular channel protein
A0A0B8S0B0	Caspase 6, apoptosis-related cysteine peptidase
A0A0B8S0B1	Adenylyl cyclase-associated protein
A0A0B8S0B6	H(+)-transporting two-sector ATPase
A0A0B8S0B9	Rho GTPase activating protein 18
A0A0B8S0C3	Adhesion regulating molecule 1
A0A0B8S0C5	Actinin, alpha 4
A0A0B8S0C7	ArfGAP with coiled-coil, ankyrin repeat and PH domains 2
A0A140TAL0	Mannose-1-phosphate guanyltransferase alpha
A0A1D8MMA5	RNA helicase
A0A1L1YNR3	3-hydroxyacyl-[acyl-carrier-protein] dehydratase
A0A1P8NW32	Protein arginine methyltransferase 1 isoform 2
A0A218PI30	Exportin 1
A0A286ZI08	UTP--glucose-1-phosphate uridylyltransferase
A0A286ZI27	Interferon induced protein 44 like
A0A286ZI49	GTPase activating protein and VPS9 domains 1
A0A286ZIB0	Component of oligomeric Golgi complex 7
A0A286ZIC1	Actin-depolymerizing factor
A0A286ZIE8	Solute carrier family 25 member 4
A0A286ZIG4	Pyridoxal kinase
A0A286ZIH0	Hypoxia up-regulated 1
A0A286ZIH3	Elongation factor 1-alpha
A0A286ZIJ9	ATP-dependent 6-phosphofructokinase
A0A286ZIL5	N-acetylglucosamine-6-phosphate deacetylase
A0A286ZIN0	Heterogeneous nuclear ribonucleoprotein D
A0A286ZIV3	X-ray repair cross complementing 5
A0A286ZIY0	Fumarate hydratase, mitochondrial
A0A286ZJ03	Huntingtin
A0A286ZJ11	Structural maintenance of chromosomes protein
A0A286ZJ52	Mitotic arrest deficient 2 like 1
A0A286ZJ74	Nucleoprotein TPR
A0A286ZJ82	RAN binding protein 1
A0A286ZJ88	FERM domain-containing protein
A0A286ZJA8	Translation initiation factor eIF-2B subunit alpha
A0A286ZJC7	Protein transport protein sec16
A0A286ZJJ2	Radixin
A0A286ZJK2	Heterogeneous nuclear ribonucleoprotein M
A0A286ZJM4	DNA replication licensing factor MCM7
A0A286ZJN7	DENN domain containing 10
A0A286ZJP7	eIF-5a domain-containing protein
A0A286ZJQ4	Microtubule associated protein 1B
A0A286ZJR3	Heterogeneous nuclear ribonucleoprotein U
A0A286ZJW3	LIM domain containing preferred translocation partner in lipoma
A0A286ZJX8	Platelet-activating factor acetylhydrolase
A0A286ZK74	RRM domain-containing protein
A0A286ZK87	Spectrin beta chain
A0A286ZKC5	HATPase_c domain-containing protein
A0A286ZKD4	Solute carrier family 25 member 13
A0A286ZKH3	Sepiapterin reductase
A0A286ZKK0	Dihydropyrimidinase-related protein 2
A0A286ZKS6	Hepatocyte growth factor-regulated tyrosine kinase substrate
A0A286ZKU3	RB1 inducible coiled-coil 1
A0A286ZKV7	Non-specific serine/threonine protein kinase
A0A286ZKW0	Domain E
A0A286ZKW2	Paraspeckle component 1
A0A286ZL28	Tight junction protein 2
A0A286ZL51	Ribosomal protein L23a
A0A286ZL61	Myosin IC
A0A286ZL65	Ribosomal protein L15
A0A286ZL69	Acidic leucine-rich nuclear phosphoprotein 32 family member
A0A286ZL79	Aldehyde dehydrogenase 7 family member A1
A0A286ZL98	Dynactin subunit 4
A0A286ZLB1	TNF receptor associated protein 1
A0A286ZLE0	RAB11 binding and LisH domain, coiled-coil and HEAT repeat containing
A0A286ZLI8	RNA helicase
A0A286ZLP7	26S proteasome non-ATPase regulatory subunit 9
A0A286ZLQ8	RALY heterogeneous nuclear ribonucleoprotein
A0A286ZLT4	Armadillo repeat containing 6
A0A286ZLU4	USO1 vesicle transport factor
A0A286ZLV5	Coactivator-associated arginine methyltransferase 1
A0A286ZLX7	Tumor protein D52
A0A286ZMA6	Betaine--homocysteine S-methyltransferase
A0A286ZMD1	GlcNAc kinase
A0A286ZMI2	Non-specific serine/threonine protein kinase
A0A286ZMM6	Cullin 1
A0A286ZMU8	Cullin 5
A0A286ZMW9	TPD52 like 2
A0A286ZN47	ADP-ribosylation factor-like protein 3
A0A286ZN68	Protein MON2 homolog
A0A286ZN85	Signal transducer and activator of transcription
A0A286ZND5	Peroxiredoxin-1
A0A286ZNH3	2-iminobutanoate/2-iminopropanoate deaminase
A0A286ZNL3	Nicotinamide phosphoribosyltransferase
A0A286ZNN8	Ankyrin repeat domain 17
A0A286ZNU5	Arginyl-tRNA--protein transferase 1
A0A286ZNV0	Superoxide dismutase [Cu-Zn]
A0A286ZNW6	Sorting nexin 24
A0A286ZNX3	L-lactate dehydrogenase
A0A286ZNY1	Tubulin alpha chain
A0A286ZP05	Pericentriolar material 1
A0A286ZP17	DnaJ heat shock protein family (Hsp40) member B2
A0A286ZP57	Methionine--tRNA ligase, cytoplasmic
A0A286ZP62	Coatomer subunit zeta
A0A286ZP69	RAB7A, member RAS oncogene family
A0A286ZPC8	Heat shock cognate 71 kDa protein
A0A286ZPG4	Filamin B
A0A286ZPH4	Ubiquitin-conjugating enzyme E2 D2
A0A286ZPJ6	Cytosolic Fe-S cluster assembly factor NUBP2
A0A286ZPQ4	DENN domain containing 4C
A0A286ZPR5	Eukaryotic translation initiation factor 2A
A0A286ZPT0	Coatomer subunit beta'
A0A286ZPY9	Actin-related protein 2/3 complex subunit 4
A0A286ZQ12	Coatomer subunit gamma
A0A286ZQ44	Dicarbonyl and L-xylulose reductase
A0A286ZQ68	Nuclear autoantigen Sp-100
A0A286ZQ79	Adenylate kinase isoenzyme 1
A0A286ZQA1	FA complementation group D2
A0A286ZQC1	SGT1 homolog, MIS12 kinetochore complex assembly cochaperone
A0A286ZQW0	Glutamyl-tRNA synthetase
A0A286ZQZ3	COP9 signalosome subunit 7A
A0A286ZRC7	Dynactin subunit 1
A0A286ZRC8	Septin-2
A0A286ZRE1	Tropomyosin alpha-1 chain
A0A286ZRI2	Ubiquitin recognition factor in ER associated degradation 1
A0A286ZRM3	FLII actin remodeling protein
A0A286ZRN4	WASH complex subunit 5
A0A286ZRU9	Collagen-binding protein
A0A286ZS31	6-phosphogluconolactonase
A0A286ZS39	Agrin
A0A286ZS50	40S ribosomal protein S23
A0A286ZS52	Metastasis associated 1
A0A286ZS76	3-hydroxy-3-methylglutaryl coenzyme A synthase
A0A286ZS79	Eukaryotic translation initiation factor 2D
A0A286ZSB5	15S Mg(2+)-ATPase p97 subunit
A0A286ZSG2	Guanine nucleotide exchange factor H1
A0A286ZSL2	Allograft inflammatory factor 1 like
A0A286ZSM8	Phosphoinositide-3-kinase adaptor protein 1
A0A286ZSP4	Heat shock transcription factor 1
A0A286ZSR2	Phosphorylated adapter RNA export protein
A0A286ZT02	Isoaspartyl peptidase/L-asparaginase
A0A286ZT11	Histone deacetylase 6
A0A286ZT13	Albumin
A0A286ZT21	RNA helicase
A0A286ZT34	Basic leucine zipper and W2 domains 2
A0A286ZT52	TPR_REGION domain-containing protein
A0A286ZTA4	Fructose-bisphosphate aldolase
A0A286ZTB7	Gem nuclear organelle associated protein 4
A0A286ZTL2	Dmx like 1
A0A286ZTN0	Nuclear receptor binding protein 1
A0A286ZTN5	G3BP stress granule assembly factor 1
A0A286ZTU1	Surfeit 2
A0A286ZTZ3	Oxidation resistance 1
A0A286ZU42	Phosphatidylinositol binding clathrin assembly protein
A0A286ZUC0	Non-specific serine/threonine protein kinase
A0A286ZUH0	Caldesmon 1
A0A286ZUK6	GDP-4-keto-6-deoxy-D-mannose-3,5-epimerase-4-reductase
A0A286ZUQ6	Adaptin ear-binding coat-associated protein 1
A0A286ZUW0	Glutamine--fructose-6-phosphate transaminase (isomerizing)
A0A286ZUZ1	Sorting nexin-2
A0A286ZVA8	Tripartite motif containing 28
A0A286ZVB9	Protein RER1
A0A286ZVE7	Cofilin, non-muscle isoform
A0A286ZVF7	Selenide, water dikinase
A0A286ZVR9	EPS8 like 2
A0A286ZVS0	Splicing factor 3B subunit 3
A0A286ZW46	Vacuolar protein-sorting-associated protein 36
A0A286ZW72	60S ribosomal protein L14
A0A286ZWF2	Rho guanine nucleotide exchange factor 12
A0A286ZWJ9	Succinate--CoA ligase [GDP-forming] subunit beta, mitochondrial
A0A286ZWV2	SRSF protein kinase 1
A0A286ZWX9	DExD/H-box helicase 60
A0A286ZWY6	Kinesin light chain
A0A286ZWZ7	Gem nuclear organelle associated protein 5
A0A286ZX08	CAP-Gly domain containing linker protein 2
A0A286ZX14	Spliceosome associated factor 3, U4/U6 recycling protein
A0A286ZX70	40S ribosomal protein S19
A0A286ZX74	Serine and arginine rich splicing factor 5
A0A286ZXF2	HCLS1 binding protein 3
A0A286ZXG4	Proteasome 26S subunit, ATPase 6
A0A286ZXJ6	Serine/threonine-protein phosphatase
A0A286ZXT8	E2 ubiquitin-conjugating enzyme
A0A286ZXX4	Proteasome assembly chaperone 2
A0A286ZY37	Glutamine amidotransferase
A0A286ZY45	Caspase 2
A0A286ZY95	Fibronectin
A0A286ZYE6	Isocitrate dehydrogenase [NADP]
A0A286ZYH6	dTMP kinase
A0A286ZYJ8	UPF1 RNA helicase and ATPase
A0A286ZYS2	Aspartate--tRNA ligase, cytoplasmic
A0A286ZYU8	10-formyltetrahydrofolate dehydrogenase
A0A286ZZ05	Peptide-N(4)-(N-acetyl-beta-glucosaminyl)asparagine amidase
A0A286ZZ36	RNA binding motif protein 14
A0A286ZZ97	Caveolae associated protein 1
A0A286ZZB7	H1.4 linker histone, cluster member
A0A286ZZE5	LUC7 like
A0A286ZZG7	Eukaryotic translation initiation factor 4 gamma 1
A0A286ZZL8	Polyadenylate-binding protein
A0A286ZZP8	Signal recognition particle subunit SRP72
A0A286ZZQ0	Sorting nexin 6
A0A286ZZQ2	TBC1 domain containing kinase
A0A286ZZS1	Adenosine kinase
A0A286ZZT7	General transcription factor IIF subunit 2
A0A287A014	40S ribosomal protein S15a
A0A287A017	Tetratricopeptide repeat domain 12
A0A287A026	Protein arginine N-methyltransferase 5
A0A287A059	Actin related protein 1A
A0A287A078	Laminin subunit gamma 1
A0A287A095	O-GlcNAc transferase subunit p110
A0A287A096	Eukaryotic translation initiation factor 2 subunit 1
A0A287A0G6	MMS19 nucleotide excision repair protein
A0A287A0G9	Eukaryotic translation initiation factor 3 subunit K
A0A287A0H1	Uridine phosphorylase
A0A287A0Q6	Tyrosine 3-monooxygenase/tryptophan 5-monooxygenase activation protein zeta
A0A287A0V6	Pyrroline-5-carboxylate reductase
A0A287A0Y1	MYG1 exonuclease
A0A287A133	Asparagine--tRNA ligase
A0A287A1F0	Vacuolar protein sorting 13 homolog C
A0A287A1G4	PDZ and LIM domain 5
A0A287A1G6	Hexokinase
A0A287A1K3	Coiled-coil domain containing 6
A0A287A1M9	ADP ribosylation factor 4
A0A287A1N7	N-myc downstream-regulated gene 3 protein
A0A287A1P5	Phosphoribosyl pyrophosphate synthetase associated protein 1
A0A287A1U5	10 kDa heat shock protein, mitochondrial
A0A287A1V7	Kinesin-like protein
A0A287A217	Tubulin beta 4B class IVb
A0A287A229	EH domain containing 1
A0A287A286	TRASH domain-containing protein
A0A287A2C3	Catalase
A0A287A2F9	Transcription elongation factor A1
A0A287A2R9	14_3_3 domain-containing protein
A0A287A2T9	Twinfilin actin binding protein 1
A0A287A354	APC-binding protein EB1
A0A287A391	Elongation factor 1-alpha
A0A287A3B5	Hydroxysteroid 17-beta dehydrogenase 4
A0A287A3E6	Ubiquitin protein ligase E3 component n-recognin 5
A0A287A3H0	LUC7 like 2, pre-mRNA splicing factor
A0A287A3K5	Ribosomal protein S6 kinase
A0A287A3P5	Twinfilin actin binding protein 2
A0A287A3W3	Pyrroline-5-carboxylate reductase
A0A287A3Z4	Plasma retinol-binding protein
A0A287A4H2	Purine rich element binding protein B
A0A287A4J9	GRIP1 associated protein 1
A0A287A4W5	Isoleucyl-tRNA synthetase
A0A287A4W6	Ras-related protein Rab-21
A0A287A584	RNA helicase
A0A287A592	Cysteine sulfinic acid decarboxylase
A0A287A5A7	Copine 3
A0A287A5B4	BRO1 domain-containing protein
A0A287A5F7	Serine/threonine-protein phosphatase 2A 65 kDa regulatory subunit A beta isoform
A0A287A5I7	Unc-45 myosin chaperone A
A0A287A5N5	Coronin
A0A287A5P3	116 kDa U5 small nuclear ribonucleoprotein component
A0A287A5Q1	I-kappa-B kinase
A0A287A5S6	Tropomodulin 3
A0A287A5V9	RNA helicase
A0A287A658	YTH N6-methyladenosine RNA binding protein 3
A0A287A699	Heterogeneous nuclear ribonucleoprotein K
A0A287A6H2	Golgi associated PDZ and coiled-coil motif containing
A0A287A6L6	RING-type domain-containing protein
A0A287A6N8	RNA helicase
A0A287A6Q3	ASH2 like, histone lysine methyltransferase complex subunit
A0A287A765	Importin-9
A0A287A7F6	Prohibitin
A0A287A7Q7	Eukaryotic translation initiation factor 5
A0A287A888	Programmed cell death 6
A0A287A8C3	Integrin-linked protein kinase
A0A287A8C7	Plectin
A0A287A8E9	Keratin 8
A0A287A8H7	diphosphoinositol-polyphosphate diphosphatase
A0A287A8J7	Ribonucleoside-diphosphate reductase
A0A287A8M1	Isocitrate dehydrogenase [NADP]
A0A287A8P8	UDP-glucose 4-epimerase
A0A287A8T0	Ribosomal protein L7
A0A287A8V1	RNA helicase
A0A287A8X1	Notchless protein homolog 1
A0A287A8X8	LRRcap domain-containing protein
A0A287A900	Adseverin
A0A287A9F0	Mitogen-activated protein kinase kinase kinase kinase 2
A0A287A9G4	Argininosuccinate synthase
A0A287A9Y6	40S ribosomal protein S7
A0A287AA21	Enoyl-CoA hydratase, mitochondrial
A0A287AA25	Peptidylprolyl isomerase
A0A287AA47	GCS light chain
A0A287AA99	Phytanoyl-CoA 2-hydroxylase interacting protein like
A0A287AAA2	Nardilysin convertase
A0A287AAL6	Four and a half LIM domains 1
A0A287AAM6	Vacuolar protein-sorting-associated protein 25
A0A287AC34	Talin 1
A0A287ACL6	40S ribosomal protein S24
A0A287ACN4	Nuclear pore complex protein Nup93
A0A287ACR8	N-acetyltransferase domain-containing protein
A0A287AD09	Nucleosome assembly protein 1 like 1
A0A287ADG1	Drebrin like
A0A287ADJ2	75 kDa glucose-regulated protein
A0A287ADL8	26S proteasome non-ATPase regulatory subunit 4
A0A287ADY2	Phenylalanyl-tRNA synthetase beta subunit
A0A287AE05	Uridine-cytidine kinase
A0A287AE06	Lamin isoform A
A0A287AEH0	Proteasome 26S subunit, non-ATPase 7
A0A287AEI6	Importin subunit alpha
A0A287AEK2	cAMP-dependent protein kinase type II-alpha regulatory subunit
A0A287AEM2	40S ribosomal protein S5
A0A287AEQ6	Nucleosome assembly protein 1 like 4
A0A287AEU6	Methionine adenosyltransferase 2 subunit beta
A0A287AEX2	Methyltransferase like 26
A0A287AFB8	Family with sequence similarity 114 member A1
A0A287AFP7	RNA helicase
A0A287AGE4	Tyrosyl-DNA phosphodiesterase 1
A0A287AGI4	Structural maintenance of chromosomes protein 2
A0A287AGM9	Leucine rich repeat containing 40
A0A287AGR0	NSFL1 cofactor p47
A0A287AGU2	ATP synthase subunit alpha
A0A287AGU7	Tubulin beta chain
A0A287AHA6	AP-1 complex subunit mu-1
A0A287AHC3	Myoferlin
A0A287AHH7	Uridine-cytidine kinase
A0A287AHI1	Importin subunit alpha
A0A287AHS0	Uncharacterized protein
A0A287AHX0	Calcium/calmodulin-dependent protein kinase
A0A287AI15	Kinesin family member 21A
A0A287AI47	Uncharacterized protein
A0A287AIE6	ATPase GET3
A0A287AIF2	Myosin IB
A0A287AIQ8	Uncharacterized protein
A0A287AIS2	Craniofacial development protein 1
A0A287AJK9	Mitogen-activated protein kinase
A0A287AJM0	ADP-ribosylation factor-binding protein GGA1 isoform 1
A0A287AJQ2	Phosphoglycerate mutase
A0A287AJQ6	Dishevelled segment polarity protein 2
A0A287AJY4	NCK associated protein 1
A0A287AJZ1	Signal transducer and activator of transcription
A0A287AK02	Ubiquitin like modifier activating enzyme 6
A0A287AK19	Moesin
A0A287AK21	Transgelin
A0A287AK28	Protein phosphatase 1H
A0A287AK42	Phosducin like 3
A0A287AKA2	Aminoacyl tRNA synthetase complex interacting multifunctional protein 1
A0A287AKG8	Interferon regulatory factor 2 binding protein 2
A0A287AKI9	Lysine--tRNA ligase
A0A287AKN4	Kinesin family member 15
A0A287AKR7	Heat shock protein family A (Hsp70) member 14
A0A287AKW7	Elongator complex protein 1
A0A287AKW8	Eukaryotic translation initiation factor 2B subunit delta
A0A287AKY1	cAMP-dependent protein kinase type I-alpha regulatory subunit
A0A287AKZ9	V-type proton ATPase subunit G
A0A287AL05	Eukaryotic translation initiation factor 3 subunit L
A0A287AL38	Tripeptidyl-peptidase 2
A0A287AL55	Alpha-1,4 glucan phosphorylase
A0A287AL59	Ethanolamine-phosphate cytidylyltransferase isoform 1
A0A287AL94	Alpha-1,4 glucan phosphorylase
A0A287ALA0	Brain abundant membrane attached signal protein 1
A0A287ALC2	RAN binding protein 2
A0A287ALH9	Mitogen-activated protein kinase kinase 3
A0A287AM15	Synaptotagmin like 2
A0A287AM78	Purine nucleoside phosphorylase
A0A287AME4	Ribosomal protein L37a
A0A287AMJ5	Cartilage-associated protein
A0A287AMT7	HECT and RLD domain containing E3 ubiquitin protein ligase family member 6
A0A287AMZ2	T-complex protein 1 subunit gamma
A0A287AN02	26S proteasome non-ATPase regulatory subunit 2
A0A287AN33	Tropomyosin 2
A0A287ANI9	60S ribosomal protein L29
A0A287ANT8	Vesicle-fusing ATPase
A0A287AP11	Protein transport protein SEC23
A0A287APD4	Plastin 1
A0A287APG0	Non-specific serine/threonine protein kinase
A0A287APP7	60S ribosomal protein L27a
A0A287APR1	60S ribosomal protein L18a
A0A287AQ14	Family with sequence similarity 83 member H
A0A287AQG1	Proton-translocating NAD(P)(+) transhydrogenase
A0A287AQG4	Synaptotagmin binding cytoplasmic RNA interacting protein
A0A287AQH8	Prolyl 4-hydroxylase subunit beta
A0A287AQK7	Heat shock protein HSP 90-alpha
A0A287AQP7	Interacts with SUPT6H, CTD assembly factor 1
A0A287AQT0	Replication factor C subunit 4
A0A287AR84	DNA helicase
A0A287ARI1	Eukaryotic translation initiation factor 3 subunit F
A0A287AS29	Nucleoside diphosphate kinase
A0A287ASA9	Pleckstrin homology and FYVE domain containing 2
A0A287ASD0	60S ribosomal protein L5
A0A287ASD3	CP-type G domain-containing protein
A0A287ASM1	Importin 7
A0A287ASR3	Poly(A)-binding protein nuclear 1
A0A287ASS9	Sterol-4-alpha-carboxylate 3-dehydrogenase, decarboxylating
A0A287AST1	Opioid growth factor receptor
A0A287AST5	DNA polymerase delta subunit 2
A0A287ASZ5	Serine and arginine rich splicing factor 7
A0A287AT18	Proteasome subunit alpha type
A0A287AT83	Eukaryotic translation initiation factor 4B
A0A287ATN8	60 kDa chaperonin
A0A287ATP9	Ubiquitin-like modifier-activating enzyme 5
A0A287ATU4	Transportin 1
A0A287AU85	DNA helicase
A0A287AVB0	Eukaryotic translation initiation factor 3 subunit M
A0A287AVD7	Ubiquitin like modifier activating enzyme 7
A0A287AVI5	Ribonuclease P
A0A287AVN7	TRUD domain-containing protein
A0A287AVQ1	RNA helicase
A0A287AVV2	Voltage-dependent anion-selective channel protein 1
A0A287AW71	60S ribosomal protein L9
A0A287AWI9	Elongation factor 2
A0A287AWY0	Nucleoside diphosphate kinase 7
A0A287AX39	Large ribosomal subunit protein eL42
A0A287AX51	Epidermal growth factor receptor pathway substrate 15
A0A287AXP6	2-(3-amino-3-carboxypropyl)histidine synthase subunit 2
A0A287AXY7	Protein Ric-8A
A0A287AXZ5	Cingulin
A0A287AY26	Vesicle trafficking 1
A0A287AY54	60S acidic ribosomal protein P0
A0A287AYE2	RNA helicase
A0A287AYS8	SpoU_methylase domain-containing protein
A0A287AYY7	Leucine rich repeat containing 47
A0A287AZ21	Pachytene checkpoint protein 2 homolog
A0A287AZ41	60S ribosomal protein L17
A0A287AZB0	Cysteine-S-conjugate beta-lyase 2
A0A287AZG0	Rho GTPase activating protein 1
A0A287B004	RRM domain-containing protein
A0A287B088	Proteasome subunit beta
A0A287B0Q6	Dynamin-1-like protein
A0A287B0R3	CAP-Gly domain-containing linker protein 1 isoform b
A0A287B1C9	Neutral alpha-glucosidase AB
A0A287B1N7	Peptidylprolyl isomerase
A0A287B227	Dual specificity protein phosphatase
A0A287B2G4	GCN1 activator of EIF2AK4
A0A287B2M3	40S ribosomal protein SA
A0A287B2S2	Small G protein signaling modulator 1
A0A287B2T9	Cold shock domain containing E1
A0A287B391	Magnesium dependent phosphatase 1
A0A287B3H4	DIS3 homolog, exosome endoribonuclease and 3'-5' exoribonuclease
A0A287B3M4	Serine/threonine-protein phosphatase 2A 56 kDa regulatory subunit
A0A287B3Y5	CTP synthase
A0A287B425	RING-type E3 ubiquitin transferase
A0A287B4G7	SAFB like transcription modulator
A0A287B4J2	Adenosylhomocysteinase
A0A287B4N0	General transcription factor IIi
A0A287B4P8	26S proteasome AAA-ATPase subunit RPT3
A0A287B4S7	Gamma-tubulin complex component
A0A287B4X1	G-protein-signaling modulator 1
A0A287B501	E3 ubiquitin-protein ligase RBX1
A0A287B5D7	40S ribosomal protein S30
A0A287B5G9	AP complex subunit beta
A0A287B5U7	GRIP and coiled-coil domain containing 2
A0A287B5V1	60S ribosomal protein L3
A0A287B5W0	U5 small nuclear ribonucleoprotein 200 kDa helicase
A0A287B5W2	Trypsinogen isoform X1
A0A287B669	Uncharacterized protein
A0A287B6J6	Heat shock 70 kDa protein 4
A0A287B6V8	Mitogen-activated protein kinase kinase kinase 20
A0A287B6Y1	60S ribosomal protein L30
A0A287B771	40S ribosomal protein S4
A0A287B778	Ubiquitin conjugating enzyme E2 O
A0A287B7N1	DNA polymerase
A0A287B7X9	26S proteasome non-ATPase regulatory subunit 13
A0A287B7Z3	Nucleolar and spindle associated protein 1
A0A287B883	Parathymosin
A0A287B893	TSR1 ribosome maturation factor
A0A287B8B0	Perilipin
A0A287B8F2	Regulation of nuclear pre-mRNA domain containing 1B
A0A287B8R2	Nuclear distribution protein C homolog
A0A287B900	VPS26, retromer complex component A
A0A287B975	CCHC-type zinc finger nucleic acid binding protein
A0A287B9A6	Glucosidase 2 subunit beta
A0A287B9Q1	Terminal nucleotidyltransferase 4B
A0A287B9W3	Dynein heavy chain, cytosolic
A0A287B9Y1	UDP-glucose glycoprotein glucosyltransferase 1
A0A287B9Z2	Coronin
A0A287BA12	Vesicle-fusing ATPase
A0A287BAJ3	PDZ domain containing 1
A0A287BB72	Serine/threonine-protein phosphatase 2A 65 kDa regulatory subunit A alpha isoform
A0A287BBC4	5'-nucleotidase, cytosolic II
A0A287BBV0	Histone PARylation factor 1
A0A287BBV4	Myotubularin-related protein 6
A0A287BBY5	RNA helicase
A0A287BCS5	Cleavage and polyadenylation specific factor 3
A0A287BEC7	Vesicle associated membrane protein 3
A0A287BEI7	High mobility group protein B1
A0A287BF06	40S ribosomal protein S27
A0A287BF30	Alanyl-tRNA editing protein Aarsd1
A0A287BFB8	Glutaredoxin 3
A0A287BFF4	Glutaminase
A0A287BFW1	Pribosyltran_N domain-containing protein
A0A287BG23	Glyceraldehyde-3-phosphate dehydrogenase
A0A287BGJ9	ATP-dependent DNA helicase
A0A287BGW4	Delta-aminolevulinic acid dehydratase
A0A287BH33	Aspartate aminotransferase
A0A287BH53	RAB9B, member RAS oncogene family
A0A287BH67	Serine and arginine rich splicing factor 4
A0A287BHC3	Bifunctional UDP-N-acetylglucosamine 2-epimerase/N-acetylmannosamine kinase isoform 1
A0A287BHE7	40S ribosomal protein S14
A0A287BHJ8	F-actin monooxygenase
A0A287BHL0	Poly(rC) binding protein 2
A0A287BHY5	Keratin 2
A0A287BHY7	Aldehyde dehydrogenase, mitochondrial
A0A287BI63	Ras-related protein Rab-6A isoform X3
A0A287BIL8	78 kDa glucose-regulated protein
A0A287BJ85	Immunity related GTPase Q
A0A287BJ88	Transcription factor BTF3
A0A287BJF3	Basic leucine zipper and W2 domains 1
A0A287BK22	60S ribosomal protein L13
A0A287BK75	Dual specificity mitogen-activated protein kinase kinase 1
A0A287BKE1	Eukaryotic translation initiation factor 4 gamma 2
A0A287BKR2	Serine hydroxymethyltransferase
A0A287BLU9	RNA binding protein, mRNA processing factor
A0A287BLX5	Dihydropyrimidinase
A0A287BLZ1	Cyclin G associated kinase
A0A287BM32	Nucleoporin 43
A0A287BM68	Negative elongation factor complex member B
A0A287BMB6	Heteroous nuclear ribonucleoprotein A/B
A0A287BMD4	DNA-directed RNA polymerase II subunit E
A0A287BMV2	Serine/arginine-rich splicing factor 1
A0A287BN36	RAB5C, member RAS oncogene family
A0A287BN69	RNA helicase
A0A287BNL3	Nuclear proteasome inhibitor UBLCP1
A0A287BNZ1	GIPC PDZ domain containing family member 2
A0A287BPB7	Serine/threonine-protein phosphatase 2A 55 kDa regulatory subunit B
A0A287BPB8	Ras-related protein Rab-14
A0A287BPT5	Sulfurtransferase
A0A287BPW4	Valyl-tRNA synthetase
A0A287BQ02	Polyadenylate-binding protein
A0A287BQ14	PDGFA associated protein 1
A0A287BQI0	Catenin beta like 1
A0A287BQJ3	Microtubule associated protein RP/EB family member 3
A0A287BQP4	40S ribosomal protein S20
A0A287BQU7	Small nuclear ribonucleoprotein Sm D2
A0A287BRE0	Phenylalanine--tRNA ligase
A0A287BRU6	Tyrosine-protein kinase
A0A287BRY0	Tropomyosin alpha-1 chain
A0A287BSA8	Ribosomal protein
A0A287BSF2	RNA-binding protein 8A
A0A287BSL7	Ubiquitin conjugating enzyme E2 V1
A0A287BSQ4	Ladinin 1
A0A287BTJ4	Paxillin
A0A288CFT0	Triosephosphate isomerase
A0A288CFY3	Tropomyosin alpha-3 chain
A0A2C9F344	Diacylglycerol kinase
A0A2C9F350	Medium-chain specific acyl-CoA dehydrogenase, mitochondrial
A0A2C9F366	Heat shock 27 kDa protein
A0A2C9F385	Epoxide hydrolase
A0A2C9F393	Metavinculin
A0A2C9F3E9	Junction plakoglobin
A0A480DP04	DEP domain-containing mTOR-interacting protein isoform 1
A0A480DPN6	26S proteasome regulatory subunit RPN11
A0A480E1W6	Ornithine carbamoyltransferase, mitochondrial
A0A480E602	Nucleolin
A0A480EE94	Eukaryotic translation initiation factor 5B
A0A480EJB5	ATP-dependent dihydroxyacetone kinase
A0A480EJK7	Protein pelota homolog
A0A480EMD1	Ubiquitinyl hydrolase 1
A0A480EME6	Coatomer subunit alpha
A0A480EMN7	Insulin-like growth factor 2 mRNA-binding protein 2 isoform a
A0A480EUT8	Nascent polypeptide-associated complex subunit alpha isoform X2
A0A480EZK3	Aspartate carbamoyltransferase
A0A480F0Y3	Leucine-rich repeat flightless-interacting protein 1 isoform 5
A0A480F130	Cell cycle and apoptosis regulator protein 2
A0A480F3F0	Tubulin--tyrosine ligase-like protein 12
A0A480F483	Rho guanine nucleotide exchange factor 10
A0A480F5J1	Unconventional myosin-XVIIIa isoform b
A0A480H9Y3	Transketolase
A0A480HA19	DNA helicase
A0A480HAE4	WD repeat-containing protein 1
A0A480HIR1	Importin-5
A0A480HJT1	Asparagine synthetase [glutamine-hydrolyzing]
A0A480HQB1	Alpha-actinin-1
A0A480HRR5	Elongation factor Tu
A0A480HZC8	Tubulin-specific chaperone D
A0A480I0Y2	Myosin light polypeptide 6 isoform 2
A0A480I112	Periplakin
A0A480I1E7	Ras GTPase-activating-like protein IQGAP3
A0A480IFL7	Keratin, type I cytoskeletal 19
A0A480IHR8	Septin-9
A0A480IL98	26S protease regulatory subunit 8 isoform X2
A0A480IMF8	T-complex protein 1 subunit eta
A0A480IRY4	Leucine-rich repeat-containing protein 41
A0A480ISU4	Protein kinase C
A0A480ITH0	Ubiquitin carboxyl-terminal hydrolase
A0A480ITR1	Pescadillo homolog
A0A480J4T8	Cytoplasmic dynein 1 intermediate chain 2
A0A480J580	RNA helicase
A0A480J755	Calpain-1 catalytic subunit
A0A480JC11	Keratin, type II cytoskeletal 5
A0A480JIP6	Leucyl-tRNA synthetase
A0A480JJD1	60S ribosomal protein L27
A0A480JK28	DNA damage-binding protein 1
A0A480JK41	Eukaryotic translation initiation factor 3 subunit H
A0A480JLX9	Early endosome antigen 1
A0A480JQZ3	Programmed cell death protein 5 isoform X1
A0A480JS00	DNA topoisomerase 2
A0A480JT72	RuvB-like helicase
A0A480JUN1	ATP synthase subunit beta
A0A480JV95	Malate dehydrogenase
A0A480JW12	Trifunctional purine biosynthetic protein adenosine-3
A0A480JWC6	Nuclear factor NF-kappa-B p100 subunit isoform X2
A0A480JWC8	AP-1 complex subunit gamma
A0A480JWG2	Calcium-activated neutral proteinase 2
A0A480JX44	HECT-type E3 ubiquitin transferase
A0A480JY97	Protein transport protein Sec24D isoform X1
A0A480JYN1	Sterile alpha and TIR motif-containing protein 1
A0A480JZA2	Cullin-2
A0A480K090	Signal recognition particle subunit SRP68 isoform 1
A0A480K0L7	Glutamate dehydrogenase
A0A480K104	ATP-dependent 6-phosphofructokinase
A0A480K1E2	ATP-binding cassette sub-family F member 1 isoform X1
A0A480K5U4	Telomerase protein component 1 isoform 1
A0A480K7Y8	Conserved oligomeric Golgi complex subunit 2
A0A480KA98	Aldehyde dehydrogenase
A0A480KE17	Eukaryotic translation initiation factor 2 subunit 2 isoform 1
A0A480KHP3	Fumarylacetoacetase
A0A480KJB8	Malate dehydrogenase
A0A480KPK2	E3 ubiquitin-protein ligase RNF213 isoform X1
A0A480KQ60	Replication protein A subunit
A0A480KQF0	ATP-dependent (S)-NAD(P)H-hydrate dehydratase
A0A480KYP4	Nuclear factor of activated T cells 2
A0A480L8G8	Clustered mitochondria protein homolog
A0A480L9E2	Cullin-4A isoform 1
A0A480L9H7	Neurabin-2
A0A480LA11	Serine/threonine-protein kinase Nek9 isoform 2
A0A480LB97	Sorting nexin-1
A0A480LF55	Importin subunit beta-1 isoform 1
A0A480LIA4	EARP-interacting protein isoform 2
A0A480LKZ8	Zinc finger Ran-binding domain-containing protein 2
A0A480LQ52	AP-3 complex subunit delta
A0A480LQJ5	RNA helicase
A0A480LRK1	Ribonuclease inhibitor
A0A480LT67	Nuclear cap-binding protein subunit 1 isoform 1
A0A480LWF2	26S proteasome non-ATPase regulatory subunit 6
A0A480M011	Fatty acid synthase
A0A480M0I2	Protein FAM160B1 isoform a
A0A480M2G1	Plectin isoform X12
A0A480M475	Caveolae-associated protein 3
A0A480M4R9	Coatomer subunit gamma
A0A480M6P1	26S proteasome non-ATPase regulatory subunit 11
A0A480M733	SH3 domain-binding protein 1 isoform 1
A0A480M8G4	Cell division cycle 5-like protein
A0A480MD51	CLIP-associating protein 1 isoform X24
A0A480MPT2	RNA helicase
A0A480MUW2	AICAR transformylase
A0A480N1D9	Dihydrolipoyl dehydrogenase
A0A480N487	Elongation factor 1-gamma
A0A480N4T2	Eukaryotic translation initiation factor 3 subunit B
A0A480N955	Mitogen-activated protein kinase
A0A480NDC3	RNA-binding protein NOB1
A0A480NFB8	Protein disulfide-isomerase
A0A480PE19	Enoyl-CoA hydratase
A0A480PFZ3	CCT-theta
A0A480PIW6	Translation initiation factor eIF-2B subunit gamma isoform 1
A0A480PJ32	Translation initiation factor eIF2B subunit delta
A0A480PLI7	T-complex protein 1 subunit zeta isoform a
A0A480PNM6	Histone H1.4
A0A480PVP5	COMM domain-containing protein 9 isoform 1
A0A480Q0A9	Transcription elongation factor SPT5
A0A480QHI8	H/ACA ribonucleoprotein complex subunit 4 isoform 2
A0A480QIP5	26S proteasome non-ATPase regulatory subunit 5
A0A480QIR1	RNA polymerase II subunit A C-terminal domain phosphatase
A0A480QNI6	Actin, alpha skeletal muscle
A0A480QP12	Unconventional myosin-6
A0A480QPE7	40S ribosomal protein S12
A0A480QSK6	Actin-related protein 2/3 complex subunit
A0A480RHT1	Complement C3
A0A480RMM6	Formimidoyltetrahydrofolate cyclodeaminase
A0A480RQR3	Arylamine N-acetyltransferase
A0A480RZI1	Protein CYR61
A0A480S0B0	Thiopurine S-methyltransferase
A0A480S1F9	Phosphoserine aminotransferase
A0A480S282	WASH complex subunit 4 isoform 2
A0A480S836	Glucose-6-phosphate isomerase
A0A480S8J2	RING finger protein 113A
A0A480SBC0	Macrophage-capping protein
A0A480SBX4	DNA-directed RNA polymerases I and III subunit RPAC1
A0A480SCD0	Proteasome subunit alpha type
A0A480SJI2	Spermidine synthase
A0A480SKM4	Histone acetyltransferase type B catalytic subunit
A0A480SMR6	26S proteasome non-ATPase regulatory subunit 12
A0A480T0X9	Testin
A0A480T8D3	Condensin complex subunit 1
A0A480TD90	Histone H4
A0A480TDX0	Protein FAM98A isoform 1
A0A480THB8	Glutathione transferase
A0A480TJR2	Eukaryotic translation initiation factor 3 subunit E
A0A480TK33	Tubulin beta chain
A0A480TKM7	Villin-1
A0A480TP78	Galactokinase
A0A480TRX5	Ribonucleases P/MRP protein subunit POP1
A0A480TTP2	Dehydrogenase/reductase SDR family member 11
A0A480TW29	Serine/arginine-rich splicing factor 2
A0A480TX95	Zinc finger protein ZPR1 isoform 1
A0A480TXZ6	Eukaryotic translation initiation factor 3 subunit I
A0A480TYA2	Myosin-9 isoform X1
A0A480TZA5	Transferrin receptor protein 1 isoform X1
A0A480TZS0	Protein-histidine N-methyltransferase
A0A480U0E1	Actin, cytoplasmic 1
A0A480UCV4	Leucine zipper transcription factor-like protein 1
A0A480UHI4	Cytosolic acyl coenzyme A thioester hydrolase isoform X1
A0A480UKG6	Vacuolar proton pump subunit B
A0A480UP67	Myosin-10 isoform 2
A0A480UPA5	Protein GNAS isoform GNASS
A0A480UUL9	Ezrin
A0A480UYR5	Baculoviral IAP repeat-containing protein 6 isoform X12
A0A480V3F2	Microtubule-actin cross-linking factor 1 isoform X16
A0A480V3H8	FACT complex subunit SSRP1
A0A480V540	40S ribosomal protein S13
A0A480V9A7	GATOR complex protein SEC13
A0A480VB39	Proteasome-associated protein ECM29 homolog isoform X3
A0A480VBD4	Protein FAM118B
A0A480VDC2	Golgi to ER traffic protein 4 homolog
A0A480VDT8	Ribonuclease P protein subunit p30
A0A480VEK3	Calcium-activated neutral proteinase small subunit
A0A480VFE7	Protein FRG1
A0A480VH92	Polypyrimidine tract-binding protein 1
A0A480VIW9	26S proteasome AAA-ATPase subunit RPT1
A0A480VJP2	Protein disulfide-isomerase A6
A0A480VKD4	Nucleoplasmin-3
A0A480VQB0	Developmentally-regulated GTP-binding protein 2
A0A480VY36	Dolichyl-diphosphooligosaccharide--protein glycosyltransferase subunit DAD1
A0A480W0S0	60S ribosomal protein L21
A0A480W6C8	Collagen alpha-2(VI) chain isoform 2C2
A0A480WAA5	Target of EGR1 protein 1
A0A480WDC8	Dr1-associated corepressor
A0A480WFZ9	RNA helicase
A0A480WPM7	THUMP domain-containing protein 1
A0A480WQB6	Proteasome subunit beta
A0A480WT06	Cytoplasmic FMR1-interacting protein 1
A0A480WXC6	Annexin
A0A480WXM5	Mini-chromosome maintenance complex-binding protein
A0A480X4F2	Vacuolar protein sorting-associated protein 35
A0A480XC77	Cysteinylglycine-S-conjugate dipeptidase
A0A480XDI2	eIF-2B GDP-GTP exchange factor subunit epsilon
A0A480XNV7	T-complex protein 1 subunit epsilon
A0A480XPI0	Interferon-induced GTP-binding protein Mx2 isoform X1
A0A480XRF3	Nucleoside diphosphate kinase
A0A480XY68	Golgi reassembly-stacking protein 2 isoform 1
A0A480XZU6	Annexin
A0A480Y0Z7	RNA-splicing ligase RtcB homolog
A0A480Y2P4	Kinesin-like protein KIF13B
A0A480Y306	GMP reductase
A0A480YYF0	Rab3 GTPase-activating protein catalytic subunit
A0A480Z1N1	Calpain-7
A0A480Z612	Intraflagellar transport protein 27 homolog
A0A480Z666	Major vault protein
A0A480ZTX9	AP-3 complex subunit beta
A0A481A6F2	EGF domain-specific O-linked N-acetylglucosamine transferase isoform X1
A0A481AHR6	Glutathione reductase
A0A481B0J7	Carbamoyl-phosphate synthase ammonia, mitochondrial
A0A481B551	E3 ubiquitin/ISG15 ligase TRIM25
A0A481B5Y5	Vacuolar fusion protein CCZ1 homolog
A0A481B7T1	Caspase-7 isoform alpha
A0A481BA72	Interferon-induced GTP-binding protein Mx1
A0A481BBL3	Aldehyde dehydrogenase family 8 member A1 isoform 1
A0A481BCV8	ATP-dependent RNA helicase DDX1
A0A481C0X6	Nucleoside-diphosphate kinase
A0A481C7C1	SAP30 binding protein
A0A481CA46	Exosome complex component RRP42
A0A481CW91	Ribose-phosphate diphosphokinase
A0A481D027	55 kDa erythrocyte membrane protein
A0A481D2F4	Calponin
A0A481D3B5	Eukaryotic translation initiation factor 3 subunit D
A0A481DHP5	40S ribosomal protein S25
A0A481DKS1	ElaC homolog protein 2
A0A4X1SEA1	AB hydrolase-1 domain-containing protein
A0A4X1SGV8	Histidine--tRNA ligase, cytoplasmic
A0A4X1SH49	zf-LYAR domain-containing protein
A0A4X1SHI9	S-adenosylmethionine synthase
A0A4X1SHT1	Flavodoxin_2 domain-containing protein
A0A4X1SI58	ADP-ribosylation factor 6
A0A4X1SIJ6	Nuclear export mediator factor
A0A4X1SIW8	Semaphorin-3C
A0A4X1SJ01	SGNH_hydro domain-containing protein
A0A4X1SJ88	Bifunctional lysine-specific demethylase and histidyl-hydroxylase
A0A4X1SK65	40S ribosomal protein S3a
A0A4X1SLI0	Importin subunit alpha
A0A4X1SNP4	Diaphanous related formin 1
A0A4X1SNX2	Importin N-terminal domain-containing protein
A0A4X1SP14	Voltage-dependent anion-selective channel protein 2
A0A4X1SP57	CD44 antigen
A0A4X1SPY8	Coatomer subunit delta
A0A4X1SQL6	Mannose-1-phosphate guanyltransferase beta
A0A4X1SRE7	Clathrin heavy chain
A0A4X1SRP3	Alanine--tRNA ligase
A0A4X1SSK9	Ceramide transfer protein
A0A4X1ST93	AAA domain-containing protein
A0A4X1SUA0	RRM domain-containing protein
A0A4X1SUF8	Sodium/potassium-transporting ATPase subunit alpha
A0A4X1SWU2	Ribosome maturation protein SBDS
A0A4X1SXE7	Shootin-1
A0A4X1SXI6	40S ribosomal protein S16
A0A4X1SZ04	Glutaminyl-tRNA synthetase
A0A4X1SZQ2	1-phosphatidylinositol 4,5-bisphosphate phosphodiesterase gamma
A0A4X1T0H8	mevalonate kinase
A0A4X1T0K7	ADP-ribosylation factor-like protein 1
A0A4X1T2U3	Annexin
A0A4X1T2W0	Acetyl-CoA carboxylase kinase
A0A4X1T3B7	C2H2-type domain-containing protein
A0A4X1T3G1	AH receptor-interacting protein
A0A4X1T568	60S acidic ribosomal protein P1
A0A4X1T5A0	Glucose-6-phosphate 1-dehydrogenase
A0A4X1T5N2	S10_plectin domain-containing protein
A0A4X1T5R6	V-type proton ATPase subunit H
A0A4X1T625	Cell cycle checkpoint control protein
A0A4X1T6H6	LRRcap domain-containing protein
A0A4X1T8I3	F-actin-capping protein subunit alpha
A0A4X1TA05	Uncharacterized protein
A0A4X1TA10	Deoxycytidine kinase
A0A4X1TAN2	Dihydrolipoyllysine-residue succinyltransferase component of 2-oxoglutarate dehydrogenase complex, mitochondrial
A0A4X1TBT9	Tubulin beta chain
A0A4X1TC41	Protein mago nashi homolog
A0A4X1TDC2	Ras-related protein Rab-11A
A0A4X1TDP1	Prothymosin alpha
A0A4X1TDY8	Ankyrin repeat and MYND domain containing 2
A0A4X1TE49	Cell division cycle protein 123 homolog
A0A4X1TEH7	NudC domain-containing protein 1
A0A4X1TG38	DNA helicase
A0A4X1TG89	Aldedh domain-containing protein
A0A4X1TIM3	WD_REPEATS_REGION domain-containing protein
A0A4X1TJX6	Sorting nexin-17
A0A4X1TL32	SET nuclear proto-oncogene
A0A4X1TMH0	Clusterin
A0A4X1TMZ1	Acyl-coenzyme A thioesterase 4-like
A0A4X1TN89	Uncharacterized protein
A0A4X1TNB7	Fascin domain-containing protein
A0A4X1TPL1	Rhophilin Rho GTPase binding protein 2
A0A4X1TPP0	Annexin
A0A4X1TPX3	SERPIN domain-containing protein
A0A4X1TQG6	Family with sequence similarity 114 member A2
A0A4X1TQQ6	TRMT1-like protein
A0A4X1TRK4	AIR carboxylase
A0A4X1TS58	Creatine kinase
A0A4X1TST4	Proteasome activator complex subunit 3
A0A4X1TT72	Non-specific serine/threonine protein kinase
A0A4X1TTA5	WH2 domain-containing protein
A0A4X1TTH9	Phosphatidylethanolamine-binding protein 1
A0A4X1TTN3	DUF1907 domain-containing protein
A0A4X1TW95	Pleckstrin homology and FYVE domain containing 1
A0A4X1TWH0	PKS_ER domain-containing protein
A0A4X1TX88	Actin-related protein 2/3 complex subunit 5
A0A4X1TXY3	Interleukin-1 receptor-associated kinase 4
A0A4X1TY86	DNA replication licensing factor MCM2
A0A4X1TYA4	CD109 molecule
A0A4X1TZH0	Enhancer of rudimentary homolog
A0A4X1U0F5	Bifunctional coenzyme A synthase
A0A4X1U0F7	Protein kinase domain-containing protein
A0A4X1U0Q7	RuvB-like helicase
A0A4X1U1Q8	Protein Dr1
A0A4X1U2X6	Receptor of-activated protein C kinase 1
A0A4X1U740	Arginine--tRNA ligase, cytoplasmic
A0A4X1U7Y6	Nucleophosmin
A0A4X1U9F6	Drebrin like
A0A4X1UA27	Histone H2A
A0A4X1UAN7	Tax1 binding protein 3
A0A4X1UAY1	2,4-dienoyl-CoA reductase [(3E)-enoyl-CoA-producing]
A0A4X1UDE4	14-3-3 protein theta
A0A4X1UDF8	60S ribosomal protein L32
A0A4X1UDS0	Receptor-interacting serine/threonine-protein kinase 2
A0A4X1UEL0	Calcyclin-binding protein
A0A4X1UEP4	Protein kinase domain-containing protein
A0A4X1UF59	IQ motif containing GTPase activating protein 1
A0A4X1UF70	GTP-binding nuclear protein Ran
A0A4X1UF92	Ribosomal protein L19
A0A4X1UFJ0	C-1-tetrahydrofolate synthase, cytoplasmic
A0A4X1UG52	Density-regulated protein
A0A4X1UGG6	Huntingtin interacting protein 1 related
A0A4X1UH61	RZ-type domain-containing protein
A0A4X1UHD4	ethanolamine kinase
A0A4X1UHM0	DNA-directed RNA polymerases I, II, and III subunit RPABC3
A0A4X1UI33	40S ribosomal protein S3
A0A4X1UIB6	Hemoglobin subunit alpha
A0A4X1UL30	Signal-induced proliferation-associated protein 1
A0A4X1ULB7	40S ribosomal protein S17
A0A4X1ULC0	60S ribosomal protein L23
A0A4X1ULI0	E2 ubiquitin-conjugating enzyme
A0A4X1UM02	PDZ and LIM domain protein 1
A0A4X1UM41	14_3_3 domain-containing protein
A0A4X1UM70	Arp2/3 complex 34 kDa subunit
A0A4X1UNL5	DNA/pantothenate metabolism flavoprotein C-terminal domain-containing protein
A0A4X1UNV8	Obg-like ATPase 1
A0A4X1UPE2	J domain-containing protein
A0A4X1UQ81	ABC transporter domain-containing protein
A0A4X1UQS4	DnaJ homolog subfamily A member 1
A0A4X1URF1	GPN-loop GTPase 2
A0A4X1USC5	Exosome component 4
A0A4X1UUB1	Destrin
A0A4X1UV99	FACT complex subunit
A0A4X1UVJ4	3'-phosphoadenosine-5'-phosphosulfate synthase
A0A4X1UVL2	UBC core domain-containing protein
A0A4X1UWY4	Leucine rich repeat containing 74B
A0A4X1UWY6	WD_REPEATS_REGION domain-containing protein
A0A4X1UX06	SEC7 domain-containing protein
A0A4X1UZC5	Uncharacterized protein
A0A4X1V0N3	D-aminoacyl-tRNA deacylase
A0A4X1V161	DNA-directed RNA polymerase III subunit RPC6
A0A4X1V1Y8	HECT-type E3 ubiquitin transferase
A0A4X1V299	Eukaryotic translation initiation factor 3 subunit G
A0A4X1V2W3	Elongation factor 1-beta
A0A4X1V3D1	Ras association (RalGDS/AF-6) and pleckstrin homology domains 1
A0A4X1V3H3	UDP-glucose 6-dehydrogenase
A0A4X1V3T0	TPR_REGION domain-containing protein
A0A4X1V405	RAB interacting factor
A0A4X1V4H7	Phosphatidylinositol-3,4,5-trisphosphate 3-phosphatase
A0A4X1V502	Hsp90 chaperone protein kinase-targeting subunit
A0A4X1V616	RING-type E3 ubiquitin transferase
A0A4X1V6B3	Spermatogenesis associated 16
A0A4X1V6G3	Elongator complex protein 2
A0A4X1V6M2	LIM domain 7
A0A4X1V897	Importin N-terminal domain-containing protein
A0A4X1V8D9	Dihydropteridine reductase
A0A4X1V977	KOW domain-containing protein
A0A4X1V9N4	Protein-synthesizing GTPase
A0A4X1V9Y1	MAGE domain-containing protein
A0A4X1VAI4	L-lactate dehydrogenase
A0A4X1VB26	Protein disulfide-isomerase
A0A4X1VCB2	Eukaryotic translation initiation factor 3 subunit J
A0A4X1VDC5	Thioredoxin domain-containing protein
A0A4X1VEH4	Poly(ADP-ribose) glycohydrolase
A0A4X1VF00	RNA binding motif protein 3
A0A4X1VGT1	Ubiquitin thioesterase
A0A4X1VHS3	ATP binding cassette subfamily E member 1
A0A4X1VKH6	Nucleoporin 160
A0A4X1VKR2	Ubiquitin carboxyl-terminal hydrolase 7
A0A4X1VM01	Endo/exonuclease/phosphatase domain-containing protein
A0A4X1VMT5	40S ribosomal protein S28
A0A4X1VMY1	Small nuclear ribonucleoprotein Sm D1
A0A4X1VNJ8	Ubiquitin carboxyl-terminal hydrolase
A0A4X1VNN0	Flap endonuclease 1
A0A4X1VNN9	40S ribosomal protein S9
A0A4X1VPI9	SMC hinge domain-containing protein
A0A4X1VQQ7	Ras-related GTP-binding protein
A0A4X1VR59	RecQ mediated genome instability 2
A0A4X1VRI2	Transcription initiation factor IIF subunit alpha
A0A4X1VRW2	Myosin heavy chain 14
A0A4X1VSA7	AP-2 complex subunit alpha
A0A4X1VSD1	Myosin VIIB
A0A4X1VSI5	Prefoldin subunit 2
A0A4X1VTE1	Tyrosine--tRNA ligase
A0A4X1VTQ7	Zinc finger C3HC-type containing 1
A0A4X1VUF2	Ubiquitin-like domain-containing protein
A0A4X1VUM6	Cold-inducible RNA-binding protein
A0A4X1VVT6	Protein YIPF
A0A4X1VWT0	CCT-beta
A0A4X1VWX9	Phosphoglycerate kinase
A0A4X1VX64	Thioredoxin domain-containing protein
A0A4X1VXZ5	Immunoglobulin binding protein 1
A0A4X1VYE4	Large ribosomal subunit protein uL13
A0A4X1VYM5	Large ribosomal subunit protein uL5
A0A4X1VZ98	V-type proton ATPase subunit F
A0A4X1VZV0	F-actin-capping protein subunit beta
A0A4X1W025	60S ribosomal protein L18
A0A4X1W070	S-adenosylmethionine synthase
A0A4X1W0I9	UBR-type domain-containing protein
A0A4X1W0N4	Protein S100
A0A4X1W0Z3	Hexokinase
A0A4X1W191	DZF domain-containing protein
A0A4X1W1R6	Staphylococcal nuclease domain-containing protein
A0A4X1W3A0	U6 snRNA-associated Sm-like protein LSm8
A0A4X1W3B6	Annexin
A0A4X1W4U5	Ubiquitin carboxyl-terminal hydrolase
A0A4X1W580	Cytidine deaminase
A0A4X1W617	Aldo_ket_red domain-containing protein
A0A4X1W661	CSD domain-containing protein
A0A4X1W7E2	Protein-arginine deiminase
A0A4X1W7I9	Prostaglandin E synthase 3
A0A4X1W7L8	Proteasome subunit alpha type
A0A4X1W8F0	Protein kinase domain-containing protein
A0A4X1W912	EF-hand domain family member D2
A0A4X1W9D1	40S ribosomal protein S8
A0A4X1W9X7	Uncharacterized protein
A0A4X1WA58	Actin-related protein 2
A0A4X1WB27	ubiquitinyl hydrolase 1
A0A4X1WBE6	T-complex protein 1 subunit delta
A0A4X1WBK2	IF rod domain-containing protein
A0A4X1WBQ4	Perilipin
A0A4X1WCL9	Tubulin alpha chain
A0A5G2Q847	SH3 domain containing GRB2 like 2, endophilin A1
A0A5G2QBW4	N-alpha-acetyltransferase 10, NatA catalytic subunit
A0A5G2QFP8	Isoprenylcysteine carboxyl methyltransferase
A0A5G2QI19	Proteasome subunit alpha type
A0A5G2QMF9	UTP--glucose-1-phosphate uridylyltransferase
A0A5G2QML3	Histone H2B
A0A5G2QZC6	UBC core domain-containing protein
A0A5G2R2Q4	AIR carboxylase
A0A5G2R822	diphosphoinositol-polyphosphate diphosphatase
A0A5K1V863	ATP-dependent 6-phosphofructokinase
A0A5K1VU58	Histone-binding protein RBBP4
A0A5S6G7K0	GTP-binding protein SAR1a
A3EX84	Lectin galactoside-binding soluble 3
A5A758	Keratin, type II cytoskeletal 1
A5GFZ6	Adenylyltransferase and sulfurtransferase MOCS3
B0KYV5	LIM domain and actin-binding protein 1
B2CZR7	CFL2b variant 1
B6VAP9	DNA-(apurinic or apyrimidinic site) endonuclease
E3UV40	Mitogen-activated protein kinase
F1RMF9	Family with sequence similarity 111 member B
F1RQC5	La ribonucleoprotein 1, translational regulator
F1RS16	Leucine rich repeat and sterile alpha motif containing 1
F1S2H8	IQ motif containing GTPase activating protein 2
F1S982	Coatomer subunit beta
F1SB63	T-complex protein 1 subunit alpha
F1SEK2	TELO2 interacting protein 1
F1SEV8	Elongation factor 1-delta
F2Q9A3	Peptidyl-prolyl cis-trans isomerase
F2Z4Z4	Casein kinase I isoform alpha
F2Z505	Eukaryotic peptide chain release factor subunit 1
F2Z5Q6	40S ribosomal protein S6
I3LRS5	aldehyde dehydrogenase (NAD(+))
I3LUZ1	Uncharacterized protein
K7GP28	Hydroxysteroid 17-beta dehydrogenase 10
K9IVQ6	Plectin
O19004	Serine/threonine-protein kinase A-Raf
P02550	Tubulin alpha-1A chain
P34930	Heat shock 70 kDa protein 1A
P62272	Small ribosomal subunit protein uS13
P62901	Large ribosomal subunit protein eL31
P63221	Small ribosomal subunit protein eS21
Q29092	Endoplasmin
Q2YGT9	Large ribosomal subunit protein eL6
Q6XGY2	2,4-dienoyl-CoA reductase [(3E)-enoyl-CoA-producing]
Q9MYT8	ATP synthase subunit e, mitochondrial

## Sheet: S2
Identified proteins in COPⅠvesicles ( in un-infected cells)
Protein. ID	Protein. names
A0A287AQV4	Cystathionine beta-synthase
A0A286ZKW2	Paraspeckle component 1
A0A286ZRZ8	Cingulin like 1
A0A287AA99	Phytanoyl-CoA 2-hydroxylase interacting protein like
A0A287B3H4	DIS3 homolog, exosome endoribonuclease and 3'-5' exoribonuclease
A0A4X1V9Y1	MAGE domain-containing protein
A0A287AJB4	Splicing factor U2AF 35 kDa subunit
A0A286ZPT0	Coatomer subunit beta'
A0A480V9A7	GATOR complex protein SEC13
A0A286ZMU8	Cullin 5
A0A0B8S093	ATP-dependent RNA helicase DHX29
A0A480JWC6	Nuclear factor NF-kappa-B p100 subunit isoform X2
A0A480J736	DNA-directed RNA polymerase subunit
A0A480LV24	Alpha-2-macroglobulin receptor-associated protein
A0A4X1U9F6	Drebrin like
A0A286ZSM8	Phosphoinositide-3-kinase adaptor protein 1
A0A287BFW1	Pribosyltran_N domain-containing protein
A0A286ZT83	RAN binding protein 3
A0A286ZPE3	Helix-destabilizing protein
A0A286ZXW1	Acetyl-CoA acetyltransferase, mitochondrial
A0A286ZKU3	RB1 inducible coiled-coil 1
A0A287AEJ8	Ubiquitin carboxyl-terminal hydrolase
A0A480KPK2	E3 ubiquitin-protein ligase RNF213 isoform X1
A0A0B8RT92	RRP12-like protein
A0A480F130	Cell cycle and apoptosis regulator protein 2
A0A286ZX58	Rap1 GTPase-GDP dissociation stimulator 1
A0A286ZX26	Cathepsin D
A0A480Y3P2	Acyl-CoA dehydrogenase family member 9, mitochondrial
A0A480F483	Rho guanine nucleotide exchange factor 10
A0A287BQ14	PDGFA associated protein 1
A0A480LA11	Serine/threonine-protein kinase Nek9 isoform 2
A0A287AEU7	DNA mismatch repair protein
A0A287A6L6	RING-type domain-containing protein
A0A287BNL3	Nuclear proteasome inhibitor UBLCP1
A0A480HIR1	Importin-5
A0A287AV76	BAG cochaperone 2
A0A286ZLJ6	Pre-mRNA-processing factor 31
A0A287BAA7	Myeloid leukemia factor 2
A0A287BJ88	Transcription factor BTF3
A0A480ITR1	Pescadillo homolog
A0A287B2Y5	Chromosome 12 C17orf75 homolog
A0A287A2X5	Gluconokinase
A0A287B3M4	Serine/threonine-protein phosphatase 2A 56 kDa regulatory subunit
A0A287B4Y1	Endoplasmic reticulum protein 44
A0A4X1TR87	Amidophosphoribosyltransferase
A0A480UUL9	Ezrin
A0A286ZT21	RNA helicase
A0A287A8P8	UDP-glucose 4-epimerase
A0A287BM32	Nucleoporin 43
A0A480J284	Host cell factor 1 isoform X2
A0A480IRY4	Leucine-rich repeat-containing protein 41
F1RMF9	Family with sequence similarity 111 member B
A0A4X1T625	Cell cycle checkpoint control protein
A0A287APS7	DNA polymerase
A0A287B9Q1	Terminal nucleotidyltransferase 4B
A0A4X1TTA5	WH2 domain-containing protein
A0A286ZYN1	Hexose-6-phosphate dehydrogenase/glucose 1-dehydrogenase
A0A286ZJC7	Protein transport protein sec16
A0A0B8RVW6	Protein farnesyltransferase/geranylgeranyltransferase type-1 subunit alpha
A0A286ZR20	Phosphoinositide phospholipase C
A0A2C9F3G9	Replication termination factor 2
A0A287A705	Rho-associated protein kinase 1
A0A286ZTV9	Kinectin 1
A0A480XPI0	Interferon-induced GTP-binding protein Mx2 isoform X1
A0A480SM35	Activator of 90 kDa heat shock protein ATPase homolog 1 isoform 1
A0A4X1SHT1	Flavodoxin_2 domain-containing protein
A0A287APG0	Non-specific serine/threonine protein kinase
A0A0B8RVL7	Phosphatidylinositol 5-phosphate 4-kinase type-2 gamma
A0A286ZL28	Tight junction protein 2
A0A286ZU36	Guanidinoacetate N-methyltransferase
A0A286ZZE5	LUC7 like
A0A480M733	SH3 domain-binding protein 1 isoform 1
A0A287B4G7	SAFB like transcription modulator
A0A5G2Q847	SH3 domain containing GRB2 like 2, endophilin A1
A0A286ZKE4	Polyribonucleotide 5'-hydroxyl-kinase Clp1
A0A287ARM4	RNA binding motif protein 14
A0A480VPY3	39S ribosomal protein L10, mitochondrial isoform a
A0A287A0V9	Phosphorylase b kinase regulatory subunit
A0A287AKN4	Kinesin family member 15
A0A4X1TQG6	Family with sequence similarity 114 member A2
A0A0B8S042	Nitric oxide synthase-interacting protein
A0A287BRU6	Tyrosine-protein kinase
A0A480LYD1	tRNA (Cytosine(34)-C(5))-methyltransferase isoform 2
A0A287AG37	G3BP stress granule assembly factor 2
A0A4X1ST20	Transforming protein RhoA
A0A4X1SY78	AAA domain-containing protein
A0A4X1VT96	Exocyst complex component Sec8
A0A4X1V299	Eukaryotic translation initiation factor 3 subunit G
A0A287AM78	Purine nucleoside phosphorylase
A0A4X1W912	EF-hand domain family member D2
A0A287BIQ4	Oxysterol-binding protein
F2Q9A3	Peptidyl-prolyl cis-trans isomerase
A0A480S0B0	Thiopurine S-methyltransferase
A0A286ZQ68	Nuclear autoantigen Sp-100
A0A287B5Q7	26S proteasome non-ATPase regulatory subunit 8
A0A287A096	Eukaryotic translation initiation factor 2 subunit 1
A0A286ZZL8	Polyadenylate-binding protein
A0A480JY97	Protein transport protein Sec24D isoform X1
A0A287B5J6	Ribosome biogenesis protein BOP1
A0A286ZW46	Vacuolar protein-sorting-associated protein 36
A0A0B8RVX1	Constitutive coactivator of PPAR-gamma-like protein 1
A0A286ZXF2	HCLS1 binding protein 3
A0A287A2D7	Thyroid hormone receptor interactor 11
A0A4X1VF00	RNA binding motif protein 3
A0A286ZMT0	MARVEL domain-containing protein
A0A0B8RVD2	14-3-3 protein beta/alpha
A0A286ZSL2	Allograft inflammatory factor 1 like
A0A286ZQ07	Solute carrier family 25 member 12
A0A286ZIJ9	ATP-dependent 6-phosphofructokinase
A0A0B8RSR5	Interleukin enhancer binding factor 3, 90kDa
A0A0B8RTW4	BRISC and BRCA1-A complex member 2
A0A287B4B7	Rab GDP dissociation inhibitor
A0A4X1TL32	SET nuclear proto-oncogene
A0A287A8X1	Notchless protein homolog 1
A0A287A7Q7	Eukaryotic translation initiation factor 5
A0A287AZ53	RNA cytidine acetyltransferase
A0A480XUB1	FAS-associated factor 1
A0A286ZJL5	V-type proton ATPase subunit D
A0A286ZQZ0	PDS5 cohesin associated factor A
A0A0B8RTF0	Negative regulator of ubiquitin-like proteins 1
A0A4X1U8M6	TRAMP-like complex RNA-binding factor ZCCHC8
A0A286ZRD4	Tight junction protein 1
A0A0B8S0C7	ArfGAP with coiled-coil, ankyrin repeat and PH domains 2
A0A287B1U0	Cytokine receptor like factor 3
A0A287BPB8	Ras-related protein Rab-14
A0A480F334	Cysteinyl-tRNA synthetase
A0A287BMR4	SRP receptor subunit alpha
A0A287ALC2	RAN binding protein 2
A0A4X1SJ01	SGNH_hydro domain-containing protein
A0A4X1SPY8	Coatomer subunit delta
A0A480QHI8	H/ACA ribonucleoprotein complex subunit 4 isoform 2
A0A286ZLP7	26S proteasome non-ATPase regulatory subunit 9
A0A480S1F9	Phosphoserine aminotransferase
A0A4X1V502	Hsp90 chaperone protein kinase-targeting subunit
A0A287A1U5	10 kDa heat shock protein, mitochondrial
A0A287BLU9	RNA binding protein, mRNA processing factor
A0A287APD4	Plastin 1
A0A4X1UXR5	Cilia- and flagella-associated protein 20
A0A286ZXT8	E2 ubiquitin-conjugating enzyme
A0A287AL55	Alpha-1,4 glucan phosphorylase
A0A286ZXA3	NADPH--cytochrome P450 reductase
A0A4X1UA27	Histone H2A
A0A4X1VKL9	AHNAK nucleoprotein
A0A480Z1N1	Calpain-7
A0A287A6N8	RNA helicase
A0A480VMM6	p21-activated protein kinase-interacting protein 1
A0A286ZTD8	Adapter molecule crk
A0A287B425	RING-type E3 ubiquitin transferase
A0A287BQU7	Small nuclear ribonucleoprotein Sm D2
A0A4X1V3D1	Ras association (RalGDS/AF-6) and pleckstrin homology domains 1
A0A286ZJN7	DENN domain containing 10
A0A287BJ19	WD repeat domain 5
A0A286ZK74	RRM domain-containing protein
A0A287A8C3	Integrin-linked protein kinase
A0A480JYN1	Sterile alpha and TIR motif-containing protein 1
A0A4X1TMH0	Clusterin
A1Z623	Selenoprotein F
A0A286ZL42	Serine/threonine-protein phosphatase
A0A480UYR5	Baculoviral IAP repeat-containing protein 6 isoform X12
A0A287BBV0	Histone PARylation factor 1
A0A286ZJQ4	Microtubule associated protein 1B
A0A0B8RVP0	Glycylpeptide N-tetradecanoyltransferase
A0A287A1A0	Ankyrin repeat and FYVE domain containing 1
A0A286ZUH0	Caldesmon 1
A0A480PIW6	Translation initiation factor eIF-2B subunit gamma isoform 1
A0A4X1WD36	Uncharacterized protein
A0A287ARC5	Protocadherin gamma subfamily A, 4
A0A481A6F2	EGF domain-specific O-linked N-acetylglucosamine transferase isoform X1
A0A287AHI1	Importin subunit alpha
A0A287ADG1	Drebrin like
A0A480Z612	Intraflagellar transport protein 27 homolog
A0A286ZL61	Myosin IC
A3EX84	Lectin galactoside-binding soluble 3
A0A287AJR4	NHP2-like protein 1
A0A0B8RTE6	Optineurin
A0A286ZMM6	Cullin 1
A0A287A6R2	Heterogeneous nuclear ribonucleoprotein H3
A0A287AI15	Kinesin family member 21A
A0A287AGI4	Structural maintenance of chromosomes protein 2
A0A286ZJP7	eIF-5a domain-containing protein
A0A4X1W659	Dynactin subunit 2
A0A287A4J9	GRIP1 associated protein 1
A0A480K7Y8	Conserved oligomeric Golgi complex subunit 2
A0A4X1UNL5	DNA/pantothenate metabolism flavoprotein C-terminal domain-containing protein
A0A287A2F4	Arkadia (RNF111) N-terminal like PKA signaling regulator 2N
A0A286ZQZ3	COP9 signalosome subunit 7A
A0A480KTJ3	Treacle protein isoform X2
A0A287B778	Ubiquitin conjugating enzyme E2 O
A0A0B8S002	Arsenite-resistance protein 2
A0A4X1VX64	Thioredoxin domain-containing protein
A0A4X1UZC5	Uncharacterized protein
A0A287AZ21	Pachytene checkpoint protein 2 homolog
A0A0B8RSB9	RAB GTPase activating protein 1-like
A0A0B8RT73	Mitochondrial 2-oxoglutarate/malate carrier protein
A0A480VEK3	Calcium-activated neutral proteinase small subunit
A0A287B4N0	General transcription factor IIi
A0A481B5T2	Hydroxysteroid dehydrogenase-like protein 2 isoform 1
A0A287B6V8	Mitogen-activated protein kinase kinase kinase 20
F1RNU6	ThiF domain-containing protein
F2Z4Z4	Casein kinase I isoform alpha
A0A0B8RSY4	Niban-like protein 1
A0A4X1SZ60	Cytochrome P450 2E1
A0A286ZKV7	Non-specific serine/threonine protein kinase
A0A287A1F0	Vacuolar protein sorting 13 homolog C
A0A286ZNU5	Arginyl-tRNA--protein transferase 1
A0A0B8RZ38	Sperm associated antigen 9
A0A287BEC7	Vesicle associated membrane protein 3
A0A4X1W2L7	G protein nucleolar 3 like
A0A481B7T1	Caspase-7 isoform alpha
A0A0B8RSH5	Nuclear mitotic apparatus protein 1
A0A286ZV48	2-oxoglutarate dehydrogenase complex component E1
A0A480EZL3	Protein PRRC2A
A0A4X1USS3	peptidylprolyl isomerase
A0A286ZWY6	Kinesin light chain
A0A286ZJQ0	Histone H3
A0A480EMD1	Ubiquitinyl hydrolase 1
A0A4X1TNJ1	COP9 signalosome complex subunit 4
A0A286ZI27	Interferon induced protein 44 like
B0KYV5	LIM domain and actin-binding protein 1
A0A286ZIV3	X-ray repair cross complementing 5
A0A286ZZP8	Signal recognition particle subunit SRP72
A0A480M8G4	Cell division cycle 5-like protein
A0A286ZY30	KH-type splicing regulatory protein
A0A481DV11	Spermine synthase isoform 1
A0A4X1TS58	Creatine kinase
A0A287B7Z3	Nucleolar and spindle associated protein 1
A0A287B8B0	Perilipin
A0A286ZTJ6	Coronin
A0A287ALE1	Putative 2-oxoglutarate dehydrogenase E1 component DHKTD1, mitochondrial
A0A480JWG2	Calcium-activated neutral proteinase 2
A0A480TMT6	Fibrinogen beta chain isoform 1 preproprotein
A0A480Q0A9	Transcription elongation factor SPT5
A0A480T8D3	Condensin complex subunit 1
A0A287BEJ0	Protein LTV1 homolog
A0A4X1UL30	Signal-induced proliferation-associated protein 1
A0A4X1VUM6	Cold-inducible RNA-binding protein
A0A286ZVB9	Protein RER1
A0A0B8RVE7	TROVE domain family, member 2
A0A286ZLU4	USO1 vesicle transport factor
A0A286ZSE4	Ubiquitin-protein ligase E3A
A0A4X1TA05	Uncharacterized protein
A0A480VBD4	Protein FAM118B
A0A286ZQS7	Sec1 family domain containing 1
A0A287A128	Retinol dehydrogenase 16
A0A286ZZ05	Peptide-N(4)-(N-acetyl-beta-glucosaminyl)asparagine amidase
A0A287BFB8	Glutaredoxin 3
A0A286ZQN9	Heterogeneous nuclear ribonucleoprotein H1
A0A0B8RS61	Ubiquitinyl hydrolase 1
A0A287B0Q6	Dynamin-1-like protein
A0A480M2G1	Plectin isoform X12
A0A4X1TSZ3	Ras-related protein Rab-10
A0A286ZJ88	FERM domain-containing protein
A0A480VBR5	Oxysterol-binding protein
A0A287A6L4	Replication factor C subunit 5
A0A287AST5	DNA polymerase delta subunit 2
A0A286ZYQ4	Lymphocyte cytosolic protein 1
A0A4X1T5R6	V-type proton ATPase subunit H
A0A0B8RTX3	Adaptor protein, phosphotyrosine interaction, PH domain and leucine zipper containing 1
A0A4X1UG52	Density-regulated protein
A0A286ZLB1	TNF receptor associated protein 1
A0A287A0Y1	MYG1 exonuclease
A0A287A0V6	Pyrroline-5-carboxylate reductase
A0A286ZRI5	Galectin
A0A286ZJS1	Sorting nexin 8
A0A0B8RZ32	Stress-induced phosphoprotein 1
A0A287A4T3	protein-serine/threonine phosphatase
A0A0B8RSM3	Mitogen-activated protein kinase kinase kinase kinase
A0A0B8RVT7	Insulin-degrading enzyme
A0A286ZJI6	Kinesin-like protein
A0A0B8S099	Citrate synthase
A0A287A017	Tetratricopeptide repeat domain 12
A0A4X1TYA4	CD109 molecule
A0A286ZIG4	Pyridoxal kinase
A0A480W7N5	Enoyl-CoA delta isomerase 2, mitochondrial isoform 2
A0A480L8G8	Clustered mitochondria protein homolog
A0A4X1W8F0	Protein kinase domain-containing protein
A0A096ZXA2	Serine/threonine-protein kinase OSR1
A0A287BPJ7	Trifunctional enzyme subunit beta, mitochondrial isoform X1
A0A0B8RVE5	Tetratricopeptide repeat domain 27
A0A481BCV8	ATP-dependent RNA helicase DDX1
A0A480WAA5	Target of EGR1 protein 1
A0A286ZNL3	Nicotinamide phosphoribosyltransferase
A0A480VB39	Proteasome-associated protein ECM29 homolog isoform X3
A0A286ZS31	6-phosphogluconolactonase
A0A481D027	55 kDa erythrocyte membrane protein
A0A286ZV62	RNA helicase
A0A4X1UM02	PDZ and LIM domain protein 1
A0A1S7J210	Alpha1 chain of type I collagen
A0A4X1UDS0	Receptor-interacting serine/threonine-protein kinase 2
A0A286ZI52	Heterogeneous nuclear ribonucleoproteins A2/B1
A0A0B8RZN4	Chloride intracellular channel protein
A0A287AYJ2	Annexin
A0A4X1VM01	Endo/exonuclease/phosphatase domain-containing protein
A0A480K090	Signal recognition particle subunit SRP68 isoform 1
A0A287AGM9	Leucine rich repeat containing 40
A0A0B8RVL1	DNA-directed RNA polymerase subunit beta
A0A0B8RTY5	Short-chain specific acyl-CoA dehydrogenase, mitochondrial
A0A287AHC3	Myoferlin
A0A287AKW7	Elongator complex protein 1
A0A4X1SNX2	Importin N-terminal domain-containing protein
A0A286ZJ03	Huntingtin
A0A4X1UX06	SEC7 domain-containing protein
A0A287AJ85	U1 small nuclear ribonucleoprotein 70 kDa
A0A287AQE1	SUMO1 activating enzyme subunit 1
A0A4X1TEN0	Protein disulfide isomerase family A member 5
A0A287A059	Actin related protein 1A
A0A287A2S2	MAGUK p55 subfamily member 6 isoform X1
A0A287AQT0	Replication factor C subunit 4
A0A481B551	E3 ubiquitin/ISG15 ligase TRIM25
A0A286ZV07	Fucose kinase
A0A286ZTN5	G3BP stress granule assembly factor 1
A0A4X1UWL1	Profilin
A0A286ZWZ7	Gem nuclear organelle associated protein 5
A0A480S5V4	phenylalanine 4-monooxygenase
A0A287AF78	ENAH actin regulator
A0A287A5Q1	I-kappa-B kinase
A0A286ZKH3	Sepiapterin reductase
A0A480SCD0	Proteasome subunit alpha type
A0A287AJZ1	Signal transducer and activator of transcription
A0A4X1UK07	Uncharacterized protein
A0A287B088	Proteasome subunit beta
A0A480K5U4	Telomerase protein component 1 isoform 1
A0A287AEU6	Methionine adenosyltransferase 2 subunit beta
A0A481CW91	Ribose-phosphate diphosphokinase
A0A4X1USX2	WD_REPEATS_REGION domain-containing protein
A0A480JK41	Eukaryotic translation initiation factor 3 subunit H
A0A287AT83	Eukaryotic translation initiation factor 4B
A0A4X1UHM0	DNA-directed RNA polymerases I, II, and III subunit RPABC3
A0A480VDT8	Ribonuclease P protein subunit p30
A0A480V3F2	Microtubule-actin cross-linking factor 1 isoform X16
A0A0B8S0B0	Caspase 6, apoptosis-related cysteine peptidase
A0A286ZSR2	Phosphorylated adapter RNA export protein
A0A287AHA6	AP-1 complex subunit mu-1
A0A286ZNV0	Superoxide dismutase [Cu-Zn]
A0A286ZT02	Isoaspartyl peptidase/L-asparaginase
A0A480DP04	DEP domain-containing mTOR-interacting protein isoform 1
A0A287B5G9	AP complex subunit beta
A0A4X1W7E2	Protein-arginine deiminase
A0A4X1V616	RING-type E3 ubiquitin transferase
A0A286ZPR5	Eukaryotic translation initiation factor 2A
A0A287B893	TSR1 ribosome maturation factor
A0A4X1TW95	Pleckstrin homology and FYVE domain containing 1
A0A4X1SY06	Tripartite motif containing 33
A0A480VDC2	Golgi to ER traffic protein 4 homolog
A0A0B8RSC7	Proteasome (Prosome, macropain) 26S subunit, non-ATPase, 3
A0A480N955	Mitogen-activated protein kinase
A0A4X1UVL2	UBC core domain-containing protein
A0A4X1V8R7	Peroxiredoxin-5
A0A480UCV4	Leucine zipper transcription factor-like protein 1
A0A287ANT8	Vesicle-fusing ATPase
A0A287AYY7	Leucine rich repeat containing 47
A0A287A5I0	C-terminal binding protein 1
A0A286ZYY8	MYB binding protein 1a
A0A4X1W6J0	Actin like 8
A0A4X1TST4	Proteasome activator complex subunit 3
A0A480TY64	CTP synthase
A0A287AAL6	Four and a half LIM domains 1
A0A286ZP17	DnaJ heat shock protein family (Hsp40) member B2
A0A4X1W617	Aldo_ket_red domain-containing protein
A0A287A3E6	Ubiquitin protein ligase E3 component n-recognin 5
A0A287B1T7	Dimethylargininase
A0A2C9F344	Diacylglycerol kinase
A0A287BSL7	Ubiquitin conjugating enzyme E2 V1
A0A287AK42	Phosducin like 3
A0A287ALH9	Mitogen-activated protein kinase kinase 3
A0A286ZN68	Protein MON2 homolog
A0A287BQW3	Histone H1.0
A0A287B9Z2	Coronin
A0A4X1U569	small monomeric GTPase
A0A287ARY3	NADH-ubiquinone oxidoreductase 75 kDa subunit, mitochondrial
A0A287AEI6	Importin subunit alpha
A0A287APR9	Heterogeneous nuclear ribonucleoprotein U like 2
A0A287AEA5	Aldehyde dehydrogenase 16 family member A1
A0A287ASR3	Poly(A)-binding protein nuclear 1
A0A286ZPQ4	DENN domain containing 4C
A0A287BPW4	Valyl-tRNA synthetase
A0A480HQB1	Alpha-actinin-1
A0A287B391	Magnesium dependent phosphatase 1
A0A4X1UWY4	Leucine rich repeat containing 74B
A0A287BMD4	DNA-directed RNA polymerase II subunit E
A0A287ACL6	40S ribosomal protein S24
A0A287AHX0	Calcium/calmodulin-dependent protein kinase
A0A4X1TGN8	Glutathione transferase
A0A286ZT34	Basic leucine zipper and W2 domains 2
A0A286ZJ74	Nucleoprotein TPR
A0A287BQ02	Polyadenylate-binding protein
A0A2C9F3E9	Junction plakoglobin
A0A0B8RT83	SERPINE1 mRNA binding protein 1
A0A287AD42	Methionine aminopeptidase 2
A0A287A6H2	Golgi associated PDZ and coiled-coil motif containing
A0A480Y0Z7	RNA-splicing ligase RtcB homolog
A0A480JLX9	Early endosome antigen 1
A0A287A9G3	G protein subunit alpha o1
A0A0B8RTC9	Phospholipase A2-activating protein
A0A286ZRN4	WASH complex subunit 5
A0A287AHH7	Uridine-cytidine kinase
A0A287B900	VPS26, retromer complex component A
A0A287BSF2	RNA-binding protein 8A
A0A480V3H8	FACT complex subunit SSRP1
A0A0B8RSV6	G protein pathway suppressor 1
A0A286ZVR9	EPS8 like 2
A0A0B8RZJ3	G1 to S phase transition 1
A0A287AEK2	cAMP-dependent protein kinase type II-alpha regulatory subunit
A0A287AGR0	NSFL1 cofactor p47
A0A480F5A7	Threonyl-tRNA synthetase
A0A286ZIH0	Hypoxia up-regulated 1
A0A480LKZ8	Zinc finger Ran-binding domain-containing protein 2
A0A023VTS2	Deoxynucleoside triphosphate triphosphohydrolase SAMHD1
A0A286ZMW9	TPD52 like 2
A0A286ZUC0	Non-specific serine/threonine protein kinase
A0A4X1TDY8	Ankyrin repeat and MYND domain containing 2
A0A4X1VA11	Annexin
A0A0B8RZQ0	Caspase 8, apoptosis-related cysteine peptidase
A0A4X1VQQ7	Ras-related GTP-binding protein
A0A286ZK87	Spectrin beta chain
A0A0B8RTB3	RAB GTPase activating protein 1
A0A287B771	40S ribosomal protein S4
A0A286ZUU8	Exportin 7
A0A287B975	CCHC-type zinc finger nucleic acid binding protein
A0A287B0R3	CAP-Gly domain-containing linker protein 1 isoform b
A0A480TRX5	Ribonucleases P/MRP protein subunit POP1
A0A287BDV9	Glycerol-3-phosphate dehydrogenase [NAD(+)]
A0A0A0MY60	Signal transducer and activator of transcription
A0A287B4S7	Gamma-tubulin complex component
A0A0B8S0A1	Caseinolytic mitochondrial matrix peptidase chaperone subunit
A0A287AD45	Hypoxanthine phosphoribosyltransferase
A0A4X1W191	DZF domain-containing protein
A0A480UPA5	Protein GNAS isoform GNASS
A0A286ZIC1	Actin-depolymerizing factor
A0A286ZIM8	Lactamase beta
A0A287AIQ8	Uncharacterized protein
A0A4X1UPG1	Beta-lactamase-like protein 2
A0A287AYE2	RNA helicase
A0A4X1SIJ6	Nuclear export mediator factor
A0A0B8RS82	Transcription elongation factor spt6
A0A4X1VNJ8	Ubiquitin carboxyl-terminal hydrolase
A0A287A765	Importin-9
A0A480I1E7	Ras GTPase-activating-like protein IQGAP3
A0A287B1V1	Short/branched chain specific acyl-CoA dehydrogenase, mitochondrial
A0A287BGP0	alanine transaminase
A0A480S8J2	RING finger protein 113A
A0A287A0H1	Uridine phosphorylase
A0A287A1P5	Phosphoribosyl pyrophosphate synthetase associated protein 1
A0A287BCS5	Cleavage and polyadenylation specific factor 3
A0A0B8RZ68	Protein S100
A0A287BH53	RAB9B, member RAS oncogene family
A0A481BA72	Interferon-induced GTP-binding protein Mx1
A0A4X1V897	Importin N-terminal domain-containing protein
A0A286ZQ79	Adenylate kinase isoenzyme 1
A0A287A6Q3	ASH2 like, histone lysine methyltransferase complex subunit
A0A4X1UH61	RZ-type domain-containing protein
A0A0B8RW50	long-chain-fatty-acid--CoA ligase
A0A287AE05	Uridine-cytidine kinase
A0A1D8MMA5	RNA helicase
A0A287ACN4	Nuclear pore complex protein Nup93
A0A4X1TTN3	DUF1907 domain-containing protein
A0A287AKA2	Aminoacyl tRNA synthetase complex interacting multifunctional protein 1
A0A4X1W0N4	Protein S100
A0A286ZRU9	Collagen-binding protein
A0A4X1VCB2	Eukaryotic translation initiation factor 3 subunit J
A0A286ZRC7	Dynactin subunit 1
A0A4X1VTQ7	Zinc finger C3HC-type containing 1
A0A286ZZG7	Eukaryotic translation initiation factor 4 gamma 1
A0A0B8RZD8	Mitogen-activated protein kinase 9
A0A4X1SG89	RRM domain-containing protein
A0A287AVP4	Thioredoxin like 1
A0A0B8RW56	Acetyl-CoA carboxylase 1
A0A286ZTN0	Nuclear receptor binding protein 1
A0A287A5F7	Serine/threonine-protein phosphatase 2A 65 kDa regulatory subunit A beta isoform
A0A287ASD3	CP-type G domain-containing protein
A0A480KE17	Eukaryotic translation initiation factor 2 subunit 2 isoform 1
A0A480KQF0	ATP-dependent (S)-NAD(P)H-hydrate dehydratase
A0A480F0Y3	Leucine-rich repeat flightless-interacting protein 1 isoform 5
A0A480W6C8	Collagen alpha-2(VI) chain isoform 2C2
A0A4X1VWE4	Uracil phosphoribosyltransferase homolog
A0A286ZLX7	Tumor protein D52
A0A0B8RTB9	26S proteasome non-ATPase regulatory subunit 1
A0A480S282	WASH complex subunit 4 isoform 2
A0A480UHI4	Cytosolic acyl coenzyme A thioester hydrolase isoform X1
A0A480IHR8	Septin-9
A0A0B8RZ23	THUMP domain containing 3
A0A4X1SZQ2	1-phosphatidylinositol 4,5-bisphosphate phosphodiesterase gamma
A0A287A3H0	LUC7 like 2, pre-mRNA splicing factor
A0A480UP67	Myosin-10 isoform 2
A0A287BA12	Vesicle-fusing ATPase
A0A287BJF3	Basic leucine zipper and W2 domains 1
A0A286ZYH6	dTMP kinase
A0A480LB97	Sorting nexin-1
A0A286ZU42	Phosphatidylinositol binding clathrin assembly protein
A0A140TAL0	Mannose-1-phosphate guanyltransferase alpha
A0A287B2G4	GCN1 activator of EIF2AK4
A0A5G2QMF9	UTP--glucose-1-phosphate uridylyltransferase
A0A0B8RT88	AP-3 complex subunit mu-1
A0A481DKS1	ElaC homolog protein 2
A0A4X1SQL6	Mannose-1-phosphate guanyltransferase beta
A0A287A229	EH domain containing 1
A0A0B8RVQ6	Mitogen-activated protein kinase kinase 4
A0A4X1TG89	Aldedh domain-containing protein
A0A287A4H2	Purine rich element binding protein B
A0A287AL05	Eukaryotic translation initiation factor 3 subunit L
A0A287AAZ5	Imidazolonepropionate hydrolase
F1S982	Coatomer subunit beta
A0A287AM15	Synaptotagmin like 2
A0A4X1SRP3	Alanine--tRNA ligase
A0A286ZWG1	NPL4 homolog, ubiquitin recognition factor
A0A480EMN7	Insulin-like growth factor 2 mRNA-binding protein 2 isoform a
A0A286ZXX4	Proteasome assembly chaperone 2
A0A480SKS9	Non-specific lipid-transfer protein
A0A287BF06	40S ribosomal protein S27
A0A480ECQ6	Protein phosphatase methylesterase-1
A0A287A095	O-GlcNAc transferase subunit p110
A0A287AZG0	Rho GTPase activating protein 1
A0A286ZMI2	Non-specific serine/threonine protein kinase
A0A480K1E2	ATP-binding cassette sub-family F member 1 isoform X1
A0A480EJK7	Protein pelota homolog
A0A4X1TF68	Tetratricopeptide repeat protein 37
A0A4X1SYJ3	Proteolipid protein 2
A0A287B9Y1	UDP-glucose glycoprotein glucosyltransferase 1
A0A286ZVJ2	small monomeric GTPase
A0A287AIE6	ATPase GET3
A0A480WFZ9	RNA helicase
A0A4X1VXZ5	Immunoglobulin binding protein 1
A0A287AKY1	cAMP-dependent protein kinase type I-alpha regulatory subunit
A0A286ZYJ8	UPF1 RNA helicase and ATPase
A0A286ZJ11	Structural maintenance of chromosomes protein
A0A287A1K3	Coiled-coil domain containing 6
A0A480RZI1	Protein CYR61
A0A4X1SSK9	Ceramide transfer protein
A0A480TDX0	Protein FAM98A isoform 1
A0A287A8H7	diphosphoinositol-polyphosphate diphosphatase
A0A287B4G4	Ras-related C3 botulinum toxin substrate 1
A0A6M5K8J2	4-trimethylaminobutyraldehyde dehydrogenase
A0A287BF30	Alanyl-tRNA editing protein Aarsd1
A0A287AWM5	Synaptogyrin 1
A0A287A2R9	14_3_3 domain-containing protein
A0A4X1SLI0	Importin subunit alpha
A0A286ZJK2	Heterogeneous nuclear ribonucleoprotein M
A0A287BK75	Dual specificity mitogen-activated protein kinase kinase 1
A0A481C0X6	Nucleoside-diphosphate kinase
A0A287A5V9	RNA helicase
A0A480VQB0	Developmentally-regulated GTP-binding protein 2
A0A4X1U0F7	Protein kinase domain-containing protein
A0A0B8RW28	Activating signal cointegrator 1 complex subunit 3
A0A0B8S089	Eukaryotic translation initiation factor 3 subunit A
A0A4X1V3T0	TPR_REGION domain-containing protein
A0A287AC34	Talin 1
A0A287A2T9	Twinfilin actin binding protein 1
A0A287A5I7	Unc-45 myosin chaperone A
A0A287A1V2	Propionyl-CoA carboxylase alpha chain, mitochondria
A0A480LQJ5	RNA helicase
A0A4X1TPL1	Rhophilin Rho GTPase binding protein 2
A0A480QIL4	17-beta-hydroxysteroid dehydrogenase 13 isoform A
A0A287AIF2	Myosin IB
A0A0B8S017	60S ribosomal protein L8
A0A480L9E2	Cullin-4A isoform 1
A0A4X1VYC8	KH domain-containing protein
A0A480IMX3	Tubulin gamma chain
A0A287ATU4	Transportin 1
A0A4X1SK65	40S ribosomal protein S3a
A0A480ISU4	Protein kinase C
A0A286ZU97	Mitochondrial carrier 2
F1RPB1	medium-chain acyl-CoA ligase
A0A286ZVA8	Tripartite motif containing 28
A0A0B8RZL4	Eukaryotic translation initiation factor 3 subunit C
A0A287A584	RNA helicase
A0A287B574	Succinate--CoA ligase [ADP/GDP-forming] subunit alpha, mitochondrial
A0A0B8S073	High density lipoprotein binding protein
A0A287BRY0	Tropomyosin alpha-1 chain
A0A286ZRC8	Septin-2
A0A4X1W2G2	Cytochrome c
A0A287B6J6	Heat shock 70 kDa protein 4
A0A4X1VTE1	Tyrosine--tRNA ligase
A0A4X1W2D8	ADP-ribosylation factor
A0A480MH76	NADH dehydrogenase [ubiquinone] flavoprotein 1, mitochondrial
A0A480TKM7	Villin-1
A0A480JZA2	Cullin-2
A0A287AEM2	40S ribosomal protein S5
A0A287B1C9	Neutral alpha-glucosidase AB
A0A286ZZQ0	Sorting nexin 6
A0A480HZC8	Tubulin-specific chaperone D
A0A287A4W6	Ras-related protein Rab-21
A0A287BH67	Serine and arginine rich splicing factor 4
A0A4X1UFJ0	C-1-tetrahydrofolate synthase, cytoplasmic
A0A0B8RTJ2	Kinesin light chain
A0A4X1U0F5	Bifunctional coenzyme A synthase
A0A4X1VSD1	Myosin VIIB
A0A4X1VHS3	ATP binding cassette subfamily E member 1
A0A4X1VWX9	Phosphoglycerate kinase
A0A287B8F2	Regulation of nuclear pre-mRNA domain containing 1B
A0A287AJQ2	Phosphoglycerate mutase
A0A480Z666	Major vault protein
A0A480EME6	Coatomer subunit alpha
A0A287AYS8	SpoU_methylase domain-containing protein
A0A287B4P8	26S proteasome AAA-ATPase subunit RPT3
A0A287AEH0	Proteasome 26S subunit, non-ATPase 7
A0A0B8RVJ1	Ribosome binding protein 1
A0A287BMK6	Uncharacterized protein
A0A0B8S0B1	Adenylyl cyclase-associated protein
A0A4X1VMT5	40S ribosomal protein S28
A0A4X1V0I4	Protein transport protein SEC23
A0A0B8RVF9	SWAP switching B-cell complex 70kDa subunit
A0A4X1T3B7	C2H2-type domain-containing protein
A0A287AKW8	Eukaryotic translation initiation factor 2B subunit delta
A0A4X1V1Y8	HECT-type E3 ubiquitin transferase
A0A0B8RVZ1	Cullin 4B
A0A480QIR1	RNA polymerase II subunit A C-terminal domain phosphatase
A0A286ZS50	40S ribosomal protein S23
A0A288CFY3	Tropomyosin alpha-3 chain
A0A4X1T8I3	F-actin-capping protein subunit alpha
A0A480JW12	Trifunctional purine biosynthetic protein adenosine-3
A0A286ZVF7	Selenide, water dikinase
A0A5G2QBW4	N-alpha-acetyltransferase 10, NatA catalytic subunit
A0A287ACR8	N-acetyltransferase domain-containing protein
A0A287A5P3	116 kDa U5 small nuclear ribonucleoprotein component
A0A286ZTU1	Surfeit 2
A0A287A1N7	N-myc downstream-regulated gene 3 protein
A0A480UK42	Exosome complex component RRP45
A0A4X1V6M2	LIM domain 7
A0A286ZP62	Coatomer subunit zeta
A0A480JV95	Malate dehydrogenase
A0A287B004	RRM domain-containing protein
A0A4X1SWU2	Ribosome maturation protein SBDS
A0A287BBS9	Glucosamine 6-phosphate N-acetyltransferase
A0A287AWH5	Nuclear casein kinase and cyclin dependent kinase substrate 1
A0A286ZN35	Serine hydroxymethyltransferase
A0A480RMM6	Formimidoyltetrahydrofolate cyclodeaminase
A0A287A3W3	Pyrroline-5-carboxylate reductase
A0A4X1T2U3	Annexin
A0A4X1VIS8	Gluconolactonase
A0A287BBC4	5'-nucleotidase, cytosolic II
A0A286ZSG2	Guanine nucleotide exchange factor H1
A0A480QPE7	40S ribosomal protein S12
A0A480WT06	Cytoplasmic FMR1-interacting protein 1
A0A287A658	YTH N6-methyladenosine RNA binding protein 3
A0A287A7F6	Prohibitin
A0A287AZ41	60S ribosomal protein L17
A0A286ZJA8	Translation initiation factor eIF-2B subunit alpha
A0A4X1TZH0	Enhancer of rudimentary homolog
A0A287B5W0	U5 small nuclear ribonucleoprotein 200 kDa helicase
A0A286ZRE1	Tropomyosin alpha-1 chain
A0A480LF55	Importin subunit beta-1 isoform 1
A0A287BFF4	Glutaminase
A0A286ZPJ6	Cytosolic Fe-S cluster assembly factor NUBP2
A0A4X1VAQ6	Casein kinase II subunit beta
A0A286ZX14	Spliceosome associated factor 3, U4/U6 recycling protein
A0A287B2T9	Cold shock domain containing E1
A0A4X1V0N3	D-aminoacyl-tRNA deacylase
A0A287AQH8	Prolyl 4-hydroxylase subunit beta
A0A480W0S0	60S ribosomal protein L21
A0A4X1VNN0	Flap endonuclease 1
A0A287A5A7	Copine 3
A0A4X1VKR2	Ubiquitin carboxyl-terminal hydrolase 7
A0A0B8S018	Ribosomal protein L10
A0A287AL38	Tripeptidyl-peptidase 2
A0A480JQZ3	Programmed cell death protein 5 isoform X1
A0A2C9F392	Propionyl-CoA carboxylase beta chain, mitochondrial
A0A287AME4	Ribosomal protein L37a
A0A286ZY95	Fibronectin
A0A0B8RTS1	Disco-interacting protein 2-like B
A0A286ZN47	ADP-ribosylation factor-like protein 3
A0A480ITH0	Ubiquitin carboxyl-terminal hydrolase
F1S2H8	IQ motif containing GTPase activating protein 2
A0A4X1SRE7	Clathrin heavy chain
A0A287BS88	Solute carrier family 37 member 4
A0A286ZXG4	Proteasome 26S subunit, ATPase 6
A0A0B8RZP0	Cyclin-dependent kinase 9
A0A480ZTX9	AP-3 complex subunit beta
A0A4X1VRW2	Myosin heavy chain 14
A0A0B8S0B9	Rho GTPase activating protein 18
A0A287BHJ8	F-actin monooxygenase
A0A286ZIL5	N-acetylglucosamine-6-phosphate deacetylase
A0A287B7N1	DNA polymerase
A0A286ZQ44	Dicarbonyl and L-xylulose reductase
K9IVQ6	Plectin
A0A4X1W1R6	Staphylococcal nuclease domain-containing protein
A0A4X1TPX3	SERPIN domain-containing protein
A0A286ZP57	Methionine--tRNA ligase, cytoplasmic
A0A287BQP4	40S ribosomal protein S20
A0A0B8RTY4	Cytoplasmic aconitate hydratase
A0A286ZLV5	Coactivator-associated arginine methyltransferase 1
A0A286ZYU8	10-formyltetrahydrofolate dehydrogenase
A0A287BKE1	Eukaryotic translation initiation factor 4 gamma 2
A0A0B8S0A2	Chloride intracellular channel protein
A0A480TW29	Serine/arginine-rich splicing factor 2
A0A287AE06	Lamin isoform A
A0A480TXZ6	Eukaryotic translation initiation factor 3 subunit I
A0A287AG29	Calreticulin
A0A481D2F4	Calponin
A0A287A2F9	Transcription elongation factor A1
A0A480TX95	Zinc finger protein ZPR1 isoform 1
A0A480KQ60	Replication protein A subunit
A0A287AXZ5	Cingulin
O19004	Serine/threonine-protein kinase A-Raf
A0A480MUW2	AICAR transformylase
A0A4X1WBK2	IF rod domain-containing protein
A0A4X1V5V2	Flavin-containing monooxygenase
A0A287BGJ9	ATP-dependent DNA helicase
A0A288CFT0	Triosephosphate isomerase
A0A480NFB8	Protein disulfide-isomerase
A0A480M4R9	Coatomer subunit gamma
A0A287BHC3	Bifunctional UDP-N-acetylglucosamine 2-epimerase/N-acetylmannosamine kinase isoform 1
A0A480SMR6	26S proteasome non-ATPase regulatory subunit 12
A0A4X1TTH9	Phosphatidylethanolamine-binding protein 1
A0A4X1T2W0	Acetyl-CoA carboxylase kinase
A0A480VH92	Polypyrimidine tract-binding protein 1
A0A287BGW4	Delta-aminolevulinic acid dehydratase
A0A287BQI0	Catenin beta like 1
A0A4X1VSI5	Prefoldin subunit 2
A0A4X1UZG8	Uricase
A0A480LRK1	Ribonuclease inhibitor
A0A286ZRM3	FLII actin remodeling protein
A0A0B8RZH0	Insulin-like growth factor 2 mRNA binding protein 3
A0A287AHS0	Uncharacterized protein
A0A5G2QI19	Proteasome subunit alpha type
A0A4X1T3G1	AH receptor-interacting protein
A0A4X1UQS4	DnaJ homolog subfamily A member 1
A0A287B883	Parathymosin
A0A287BRL0	Spliceosome-associated protein CWC15 homolog
A0A0B8RZS4	Actin-like protein 3
A0A286ZJ82	RAN binding protein 1
A0A287AAA2	Nardilysin convertase
A0A0B8S0B6	H(+)-transporting two-sector ATPase
A0A4X1U740	Arginine--tRNA ligase, cytoplasmic
A0A286ZN85	Signal transducer and activator of transcription
A0A287A8C7	Plectin
A0A480WPM7	THUMP domain-containing protein 1
A0A287AQG4	Synaptotagmin binding cytoplasmic RNA interacting protein
A0A480MPT2	RNA helicase
A0A4X1W0I9	UBR-type domain-containing protein
A0A287B3Y5	CTP synthase
A0A4X1WBQ4	Perilipin
A0A218PI30	Exportin 1
A0A287B226	ADP ribosylation factor like GTPase 2
A0A286ZI49	GTPase activating protein and VPS9 domains 1
A0A4X1SJ88	Bifunctional lysine-specific demethylase and histidyl-hydroxylase
A0A480EE94	Eukaryotic translation initiation factor 5B
A0A286ZUZ1	Sorting nexin-2
A0A480PCQ6	Long-chain specific acyl-CoA dehydrogenase, mitochondrial
A0A480N1D9	Dihydrolipoyl dehydrogenase
A0A4X1SXE7	Shootin-1
A0A4X1SH49	zf-LYAR domain-containing protein
A0A4X1TUL3	Pribosyltran domain-containing protein
A0A286ZMD1	GlcNAc kinase
A0A4X1TMH4	GPN-loop GTPase
A0A4X1V6G3	Elongator complex protein 2
A0A5S6G7K0	GTP-binding protein SAR1a
A0A0B8RZA3	Prohibitin
A0A480IL98	26S protease regulatory subunit 8 isoform X2
A0A480KHP3	Fumarylacetoacetase
A0A480SKM4	Histone acetyltransferase type B catalytic subunit
A0A286ZSB5	15S Mg(2+)-ATPase p97 subunit
A0A4X1TT72	Non-specific serine/threonine protein kinase
A0A287AN02	26S proteasome non-ATPase regulatory subunit 2
A0A287AZB0	Cysteine-S-conjugate beta-lyase 2
A0A0B8RZA9	Proliferation-associated 2G4, 38kDa
A0A287AP11	Protein transport protein SEC23
A0A0D6A5J1	UDP-glucuronosyltransferase
A0A480QIP5	26S proteasome non-ATPase regulatory subunit 5
A0A4X1TWH0	PKS_ER domain-containing protein
A0A286ZZS1	Adenosine kinase
A0A287AA21	Enoyl-CoA hydratase, mitochondrial
A0A480JIP6	Leucyl-tRNA synthetase
A0A286ZKK0	Dihydropyrimidinase-related protein 2
A0A287BSA8	Ribosomal protein
A0A480XZU6	Annexin
A0A480EZK3	Aspartate carbamoyltransferase
A0A480HK41	D-3-phosphoglycerate dehydrogenase
A0A4X1T0K7	ADP-ribosylation factor-like protein 1
A0A287A6X6	Ras homolog, mTORC1 binding
A0A286ZY37	Glutamine amidotransferase
A0A0B8S0C3	Adhesion regulating molecule 1
A0A4X1V8D9	Dihydropteridine reductase
A0A480F3F0	Tubulin--tyrosine ligase-like protein 12
A0A4X1SP14	Voltage-dependent anion-selective channel protein 2
A0A480QG19	Peptidylprolyl isomerase
A0A4X1TDC2	Ras-related protein Rab-11A
A0A4X1UM41	14_3_3 domain-containing protein
A0A4X1UV99	FACT complex subunit
A0A0B8RZM8	Chromosome segregation 1-like protein
A0A287B9A6	Glucosidase 2 subunit beta
F1RQC5	La ribonucleoprotein 1, translational regulator
A0A480EJB5	ATP-dependent dihydroxyacetone kinase
A0A286ZPG4	Filamin B
A0A286ZVS0	Splicing factor 3B subunit 3
A0A480XNV7	T-complex protein 1 subunit epsilon
A0A286ZX74	Serine and arginine rich splicing factor 5
A0A287ASZ5	Serine and arginine rich splicing factor 7
A0A4X1T5A0	Glucose-6-phosphate 1-dehydrogenase
A0A287AKI9	Lysine--tRNA ligase
A0A2C9F393	Metavinculin
A0A480LT67	Nuclear cap-binding protein subunit 1 isoform 1
A0A0B8RVD8	Vimentin
A0A4X1UM70	Arp2/3 complex 34 kDa subunit
A0A287B9W3	Dynein heavy chain, cytosolic
A0A287AKR7	Heat shock protein family A (Hsp70) member 14
A0A4X1UDF8	60S ribosomal protein L32
A0A4X1W0Z3	Hexokinase
A0A287ADY2	Phenylalanyl-tRNA synthetase beta subunit
B6VAP9	DNA-(apurinic or apyrimidinic site) endonuclease
A0A287ASA9	Pleckstrin homology and FYVE domain containing 2
A0A0B8S0C5	Actinin, alpha 4
A0A286ZND0	Histidine ammonia-lyase
A0A480V540	40S ribosomal protein S13
A0A286ZYE6	Isocitrate dehydrogenase [NADP]
A0A287AK19	Moesin
I3LUZ1	Uncharacterized protein
A0A287BN36	RAB5C, member RAS oncogene family
A0A480TP78	Galactokinase
A0A0B8RT59	Cullin-associated and neddylation-dissociated 1
A0A286ZP99	Aldehyde dehydrogenase
A0A287BI63	Ras-related protein Rab-6A isoform X3
A0A287AQG1	Proton-translocating NAD(P)(+) transhydrogenase
A0A0B8RZS7	Sterol O-acyltransferase 2
A0A480TJR2	Eukaryotic translation initiation factor 3 subunit E
A0A4X1SXN8	GLOBIN domain-containing protein
A0A286ZT52	TPR_REGION domain-containing protein
A0A0B8RTC3	thioredoxin-dependent peroxiredoxin
A0A480N4T2	Eukaryotic translation initiation factor 3 subunit B
A0A480VIW9	26S proteasome AAA-ATPase subunit RPT1
A0A481BBL3	Aldehyde dehydrogenase family 8 member A1 isoform 1
A0A287A354	APC-binding protein EB1
A0A286ZLF0	Dimethylglycine dehydrogenase
A0A4X1W070	S-adenosylmethionine synthase
A0A287ASS9	Sterol-4-alpha-carboxylate 3-dehydrogenase, decarboxylating
A0A286ZIY0	Fumarate hydratase, mitochondrial
A0A4X1U1J6	D-beta-hydroxybutyrate dehydrogenase, mitochondrial
A0A287BB72	Serine/threonine-protein phosphatase 2A 65 kDa regulatory subunit A alpha isoform
A0A4X1V6B3	Spermatogenesis associated 16
A0A286ZQ12	Coatomer subunit gamma
A0A287A3Y9	Aldo-keto reductase family 1 member A1
A0A480HA19	DNA helicase
A0A480RQR3	Arylamine N-acetyltransferase
A0A1P8NW32	Protein arginine methyltransferase 1 isoform 2
A0A480JJD1	60S ribosomal protein L27
A0A287BH33	Aspartate aminotransferase
K7GP28	Hydroxysteroid 17-beta dehydrogenase 10
A0A480LWF2	26S proteasome non-ATPase regulatory subunit 6
A0A480T0X9	Testin
A0A480WXC6	Annexin
A0A4X1V2W3	Elongation factor 1-beta
A0A5G2QZC6	UBC core domain-containing protein
A0A287AD09	Nucleosome assembly protein 1 like 1
A0A287A5B4	BRO1 domain-containing protein
A0A5S6GB93	Membrane-associated progesterone receptor component 1
A0A480WQB6	Proteasome subunit beta
A0A287BMV2	Serine/arginine-rich splicing factor 1
A0A0B8RZ10	Ubiquitin-activating enzyme E1
A0A286ZX70	40S ribosomal protein S19
E3UV40	Mitogen-activated protein kinase
A0A287B1N7	Peptidylprolyl isomerase
A0A287BPB7	Serine/threonine-protein phosphatase 2A 55 kDa regulatory subunit B
A0A286ZPH4	Ubiquitin-conjugating enzyme E2 D2
A0A4X1W7L8	Proteasome subunit alpha type
P63221	Small ribosomal subunit protein eS21
A0A287A026	Protein arginine N-methyltransferase 5
A0A287B4Z6	Sarcosine dehydrogenase
A0A1L1YNR3	3-hydroxyacyl-[acyl-carrier-protein] dehydratase
A0A286ZWJ9	Succinate--CoA ligase [GDP-forming] subunit beta, mitochondrial
A0A4X1UF59	IQ motif containing GTPase activating protein 1
A0A4X1TBT9	Tubulin beta chain
A0A286ZXJ6	Serine/threonine-protein phosphatase
A0A4X1UEL0	Calcyclin-binding protein
A0A286ZUW0	Glutamine--fructose-6-phosphate transaminase (isomerizing)
A0A5K1VU58	Histone-binding protein RBBP4
A0A287ADJ2	75 kDa glucose-regulated protein
A0A286ZIH3	Elongation factor 1-alpha
A0A287AQP7	Interacts with SUPT6H, CTD assembly factor 1
A0A286ZL79	Aldehyde dehydrogenase 7 family member A1
A0A480JK28	DNA damage-binding protein 1
A0A287A8E9	Keratin 8
A0A4X1SI58	ADP-ribosylation factor 6
A0A287AVV2	Voltage-dependent anion-selective channel protein 1
A0A287AKZ9	V-type proton ATPase subunit G
A0A4X1V3H3	UDP-glucose 6-dehydrogenase
A0A4X1SGV8	Histidine--tRNA ligase, cytoplasmic
A0A286ZJR3	Heterogeneous nuclear ribonucleoprotein U
A0A287A1V7	Kinesin-like protein
A0A287A699	Heterogeneous nuclear ribonucleoprotein K
A0A286ZIE8	Solute carrier family 25 member 4
A0A0B8RW53	ATP-citrate synthase
A0A4X1ST93	AAA domain-containing protein
A0A287AW71	60S ribosomal protein L9
A0A4X1SZ04	Glutaminyl-tRNA synthetase
A0A480QSK6	Actin-related protein 2/3 complex subunit
A0A480WXM5	Mini-chromosome maintenance complex-binding protein
A0A287AEX2	Methyltransferase like 26
A0A286ZS76	3-hydroxy-3-methylglutaryl coenzyme A synthase
A0A287AQK7	Heat shock protein HSP 90-alpha
A0A287BN69	RNA helicase
A0A4X1VWT0	CCT-beta
Q9MYT8	ATP synthase subunit e, mitochondrial
A0A4X1UDE4	14-3-3 protein theta
A0A287A8J7	Ribonucleoside-diphosphate reductase
A0A480SJI2	Spermidine synthase
B2CZR7	CFL2b variant 1
A0A4X1TG38	DNA helicase
A0A4X1V9N4	Protein-synthesizing GTPase
A0A480IMF8	T-complex protein 1 subunit eta
A0A4X1VUF2	Ubiquitin-like domain-containing protein
A0A4X1ULC0	60S ribosomal protein L23
A0A287ALR5	Bile acid-CoA:amino acid N-acyltransferase
A0A286ZYV7	Pyruvate kinase
A0A4X1U0Q7	RuvB-like helicase
A0A287AL94	Alpha-1,4 glucan phosphorylase
A0A4X1VGT1	Ubiquitin thioesterase
A0A4X1UF92	Ribosomal protein L19
A0A286ZQW0	Glutamyl-tRNA synthetase
A0A287BKR2	Serine hydroxymethyltransferase
A0A480VY36	Dolichyl-diphosphooligosaccharide--protein glycosyltransferase subunit DAD1
A0A480UKG6	Vacuolar proton pump subunit B
A0A480TYA2	Myosin-9 isoform X1
A0A287ASU4	40S ribosomal protein S2
A0A4X1SUA0	RRM domain-containing protein
A0A068ENU0	Cytochrome P450 CYP3A22
F1SB63	T-complex protein 1 subunit alpha
A0A5G2R2Q4	AIR carboxylase
A0A4X1UWY6	WD_REPEATS_REGION domain-containing protein
A0A480PNM6	Histone H1.4
A0A4X1W661	CSD domain-containing protein
A0A287AMZ2	T-complex protein 1 subunit gamma
A0A0B8RSX6	Filamin A, alpha
A0A4X1W3B6	Annexin
A0A4X1V4H7	Phosphatidylinositol-3,4,5-trisphosphate 3-phosphatase
A0A286ZKD4	Solute carrier family 25 member 13
A0A480QP12	Unconventional myosin-6
A0A4X1TEH7	NudC domain-containing protein 1
A0A480Y306	GMP reductase
A0A287ASM1	Importin 7
P34930	Heat shock 70 kDa protein 1A
A0A480X4F2	Vacuolar protein sorting-associated protein 35
A0A480M6P1	26S proteasome non-ATPase regulatory subunit 11
A0A287AK21	Transgelin
A0A4X1U7Y6	Nucleophosmin
A0A480WDC8	Dr1-associated corepressor
A0A287A4W5	Isoleucyl-tRNA synthetase
A0A287AVN7	TRUD domain-containing protein
A0A287BHL0	Poly(rC) binding protein 2
A0A480EUT8	Nascent polypeptide-associated complex subunit alpha isoform X2
A0A286ZI08	UTP--glucose-1-phosphate uridylyltransferase
A0A287A1G6	Hexokinase
A0A0B8S028	Protein phosphatase, Mg2+/Mn2+ dependent, 1G
A0A287AU85	DNA helicase
A0A4X1VDC5	Thioredoxin domain-containing protein
A0A287B8R2	Nuclear distribution protein C homolog
A0A480HJT1	Asparagine synthetase [glutamine-hydrolyzing]
A0A4X1TNB7	Fascin domain-containing protein
A0A286ZTA4	Fructose-bisphosphate aldolase
A0A287ARI1	Eukaryotic translation initiation factor 3 subunit F
A0A480M011	Fatty acid synthase
A0A287A5S6	Tropomodulin 3
A0A0B8S016	RNA polymerase-associated protein RTF1-like
A0A287AEQ6	Nucleosome assembly protein 1 like 4
A0A287ADL8	26S proteasome non-ATPase regulatory subunit 4
A0A480XDI2	eIF-2B GDP-GTP exchange factor subunit epsilon
A0A287AR84	DNA helicase
A0A480K104	ATP-dependent 6-phosphofructokinase
Q6XGY2	2,4-dienoyl-CoA reductase [(3E)-enoyl-CoA-producing]
A0A480XC77	Cysteinylglycine-S-conjugate dipeptidase
A0A4X1SUF8	Sodium/potassium-transporting ATPase subunit alpha
A0A287B7X9	26S proteasome non-ATPase regulatory subunit 13
A0A4X1ULB7	40S ribosomal protein S17
A0A4X1URS6	2-hydroxyacyl-CoA lyase
A0A0B8RZ72	60S ribosomal protein L12
A0A4X1TC41	Protein mago nashi homolog
A0A481AHR6	Glutathione reductase
A0A4X1UVJ4	3'-phosphoadenosine-5'-phosphosulfate synthase
A0A4X1T568	60S acidic ribosomal protein P1
A0A287AVQ1	RNA helicase
A0A480E1W6	Ornithine carbamoyltransferase, mitochondrial
A0A4X1W9X7	Uncharacterized protein
A0A287B5D7	40S ribosomal protein S30
A0A0B8RSG1	Platelet-activating factor acetylhydrolase IB subunit alpha
A0A4X1VB26	Protein disulfide-isomerase
A0A287A9G4	Argininosuccinate synthase
A0A480JT72	RuvB-like helicase
A0A5K1V863	ATP-dependent 6-phosphofructokinase
A0A0B8RSC2	Ras-related protein Rab-2A
A0A286ZTL2	Dmx like 1
A0A480PE19	Enoyl-CoA hydratase
A0A286ZP69	RAB7A, member RAS oncogene family
A0A480KJB8	Malate dehydrogenase
A0A0B8RSY9	phosphopyruvate hydratase
A0A287BLX5	Dihydropyrimidinase
A0A287A9Y6	40S ribosomal protein S7
A0A0A7HF29	Probable ATP-dependent RNA helicase DDX5
A0A480SBC0	Macrophage-capping protein
A0A287B5V1	60S ribosomal protein L3
A0A4X1TX88	Actin-related protein 2/3 complex subunit 5
A0A287B749	Tubulin beta chain
F2Z505	Eukaryotic peptide chain release factor subunit 1
A0A287BPT5	Sulfurtransferase
A0A286ZJJ2	Radixin
A0A287A014	40S ribosomal protein S15a
A0A287A286	TRASH domain-containing protein
A0A287BBY5	RNA helicase
A0A4X1WBE6	T-complex protein 1 subunit delta
A0A4X1WA58	Actin-related protein 2
A0A287AX39	Large ribosomal subunit protein eL42
A0A2C9F350	Medium-chain specific acyl-CoA dehydrogenase, mitochondrial
Q29092	Endoplasmin
A0A287AA47	GCS light chain
A0A287A133	Asparagine--tRNA ligase
A0A4X1SHI9	S-adenosylmethionine synthase
A0A287AS29	Nucleoside diphosphate kinase
A0A287A8T0	Ribosomal protein L7
A0A286ZYS2	Aspartate--tRNA ligase, cytoplasmic
Q29361	Large ribosomal subunit protein uL29
F1SEV8	Elongation factor 1-delta
A0A480I0Y2	Myosin light polypeptide 6 isoform 2
A0A287ATN8	60 kDa chaperonin
A0A4X1UIB6	Hemoglobin subunit alpha
A0A287BIL8	78 kDa glucose-regulated protein
A0A286ZIN0	Heterogeneous nuclear ribonucleoprotein D
A0A286ZT13	Albumin
A0A286ZW72	60S ribosomal protein L14
A0A286ZJM4	DNA replication licensing factor MCM7
A0A5G2QML3	Histone H2B
A0A286ZL69	Acidic leucine-rich nuclear phosphoprotein 32 family member
A0A287A8V1	RNA helicase
A0A4X1T5N2	S10_plectin domain-containing protein
A0A287AVI5	Ribonuclease P
A0A0B8RSA9	60S ribosomal protein L7a
A0A0B8RVJ2	Large ribosomal subunit protein eL28
A0A287APR1	60S ribosomal protein L18a
A0A480VJP2	Protein disulfide-isomerase A6
A0A286ZPC8	Heat shock cognate 71 kDa protein
A0A287ASD0	60S ribosomal protein L5
A0A480XRF3	Nucleoside diphosphate kinase
A0A480JUN1	ATP synthase subunit beta
A0A4X1TMZ1	Acyl-coenzyme A thioesterase 4-like
A0A480N487	Elongation factor 1-gamma
A0A286ZL65	Ribosomal protein L15
A0A480IFL7	Keratin, type I cytoskeletal 19
A0A480KA98	Aldehyde dehydrogenase
A0A287BHE7	40S ribosomal protein S14
A0A4X1VPI9	SMC hinge domain-containing protein
A0A480S836	Glucose-6-phosphate isomerase
A0A287A1M9	ADP ribosylation factor 4
A0A287AIS2	Craniofacial development protein 1
A0A4X1TY86	DNA replication licensing factor MCM2
A0A287A3B5	Hydroxysteroid 17-beta dehydrogenase 4
A0A0B8RT13	Ubiquitin C
A0A286ZPY9	Actin-related protein 2/3 complex subunit 4
A0A287ANI9	60S ribosomal protein L29
A0A287AT18	Proteasome subunit alpha type
A0A2C9F385	Epoxide hydrolase
A0A287BK22	60S ribosomal protein L13
A0A286ZZB7	H1.4 linker histone, cluster member
A0A287AY54	60S acidic ribosomal protein P0
A0A287A8M1	Isocitrate dehydrogenase [NADP]
A0A4X1UUB1	Destrin
A0A286ZMA6	Betaine--homocysteine S-methyltransferase
A0A480H9Y3	Transketolase
P62272	Small ribosomal subunit protein uS13
A0A286ZUK6	GDP-4-keto-6-deoxy-D-mannose-3,5-epimerase-4-reductase
A0A480K0L7	Glutamate dehydrogenase
A0A480LQ52	AP-3 complex subunit delta
A0A0B8RT95	Large ribosomal subunit protein uL4
A0A4X1W9D1	40S ribosomal protein S8
A0A287BMB6	Heteroous nuclear ribonucleoprotein A/B
A0A286ZL51	Ribosomal protein L23a
A0A4X1W025	60S ribosomal protein L18
A0A287B4J2	Adenosylhomocysteinase
A0A287BHY7	Aldehyde dehydrogenase, mitochondrial
A0A480JC11	Keratin, type II cytoskeletal 5
A0A2C9F366	Heat shock 27 kDa protein
A0A4X1TN89	Uncharacterized protein
A0A287B2M3	40S ribosomal protein SA
A0A480PFZ3	CCT-theta
A0A4X1UAY1	2,4-dienoyl-CoA reductase [(3E)-enoyl-CoA-producing]
A0A4X1SXI6	40S ribosomal protein S16
A0A287A0Q6	Tyrosine 3-monooxygenase/tryptophan 5-monooxygenase activation protein zeta
A0A480TD90	Histone H4
A0A4X1W7I9	Prostaglandin E synthase 3
A0A286ZND5	Peroxiredoxin-1
A0A0B8RTA2	Actin, cytoplasmic 2
A0A4X1TPP0	Annexin
A0A4X1V977	KOW domain-containing protein
I3LRS5	aldehyde dehydrogenase (NAD(+))
A0A287B6Y1	60S ribosomal protein L30
A0A480HAE4	WD repeat-containing protein 1
A0A287AGU7	Tubulin beta chain
A0A287BEI7	High mobility group protein B1
A0A287A2C3	Catalase
A0A4X1U2X6	Receptor of-activated protein C kinase 1
A0A481B0J7	Carbamoyl-phosphate synthase ammonia, mitochondrial
A0A480QNI6	Actin, alpha skeletal muscle
A0A480PLI7	T-complex protein 1 subunit zeta isoform a
A0A480THB8	Glutathione transferase
A0A287AWI9	Elongation factor 2
A0A4X1VNN9	40S ribosomal protein S9
A0A4X1VYE4	Large ribosomal subunit protein uL13
A0A286ZNH3	2-iminobutanoate/2-iminopropanoate deaminase
Q2YGT9	Large ribosomal subunit protein eL6
A0A4X1VYM5	Large ribosomal subunit protein uL5
A0A287APP7	60S ribosomal protein L27a
A0A480VKD4	Nucleoplasmin-3
A0A4X1UI33	40S ribosomal protein S3
A0A4X1VAI4	L-lactate dehydrogenase
A0A4X1TDP1	Prothymosin alpha
A0A286ZNY1	Tubulin alpha chain
A0A287AGU2	ATP synthase subunit alpha
A0A286ZVE7	Cofilin, non-muscle isoform
A0A286ZKC5	HATPase_c domain-containing protein
A0A287BG23	Glyceraldehyde-3-phosphate dehydrogenase
A0A4X1WCL9	Tubulin alpha chain
A0A286ZNX3	L-lactate dehydrogenase
F2Z5Q6	40S ribosomal protein S6
A0A480U0E1	Actin, cytoplasmic 1
A0A4X1T6H6	LRRcap domain-containing protein
A0A0B8S031	Pyruvate kinase
A0A287A391	Elongation factor 1-alpha
A0A5G2QFP8	Isoprenylcysteine carboxyl methyltransferase
A0A287BHY5	Keratin 2
A0A4X1UF70	GTP-binding nuclear protein Ran
A0A481DHP5	40S ribosomal protein S25
A0A0B8RTY2	Actin, cytoplasmic 1
A0A287A217	Tubulin beta 4B class IVb
A0A480E602	Nucleolin
A0A480TK33	Tubulin beta chain
A0A287A8X8	LRRcap domain-containing protein
A0A287B5W2	Trypsinogen isoform X1
A5A758	Keratin, type II cytoskeletal 1

## Sheet: S3
Identified proteins in COPⅡ vesicles ( in CSFV infected cells)
Protein. ID	Protein.names
A0A068ENU0	Cytochrome P450 CYP3A22
A0A077ETG0	RING-type E3 ubiquitin transferase
A0A096ZXA2	Serine/threonine-protein kinase OSR1
A0A0A0MY60	Signal transducer and activator of transcription
A0A0A7HF29	Probable ATP-dependent RNA helicase DDX5
A0A0B8RS61	Ubiquitinyl hydrolase 1
A0A0B8RS82	Transcription elongation factor spt6
A0A0B8RSA9	60S ribosomal protein L7a
A0A0B8RSB9	RAB GTPase activating protein 1-like
A0A0B8RSC2	Ras-related protein Rab-2A
A0A0B8RSC7	Proteasome (Prosome, macropain) 26S subunit, non-ATPase, 3
A0A0B8RSG1	Platelet-activating factor acetylhydrolase IB subunit alpha
A0A0B8RSH5	Nuclear mitotic apparatus protein 1
A0A0B8RSM3	Mitogen-activated protein kinase kinase kinase kinase
A0A0B8RSR5	Interleukin enhancer binding factor 3, 90kDa
A0A0B8RSV6	G protein pathway suppressor 1
A0A0B8RSX6	Filamin A, alpha
A0A0B8RSY4	Niban-like protein 1
A0A0B8RSY9	phosphopyruvate hydratase
A0A0B8RT09	DDHD domain containing 2
A0A0B8RT13	Ubiquitin C
A0A0B8RT59	Cullin-associated and neddylation-dissociated 1
A0A0B8RT73	Mitochondrial 2-oxoglutarate/malate carrier protein
A0A0B8RT83	SERPINE1 mRNA binding protein 1
A0A0B8RT88	AP-3 complex subunit mu-1
A0A0B8RT92	RRP12-like protein
A0A0B8RT95	Large ribosomal subunit protein uL4
A0A0B8RTA2	Actin, cytoplasmic 2
A0A0B8RTB3	RAB GTPase activating protein 1
A0A0B8RTB9	26S proteasome non-ATPase regulatory subunit 1
A0A0B8RTE6	Optineurin
A0A0B8RTF0	Negative regulator of ubiquitin-like proteins 1
A0A0B8RTI4	LPS-responsive vesicle trafficking, beach and anchor containing
A0A0B8RTJ2	Kinesin light chain
A0A0B8RTS1	Disco-interacting protein 2-like B
A0A0B8RTW4	BRISC and BRCA1-A complex member 2
A0A0B8RTX3	Adaptor protein, phosphotyrosine interaction, PH domain and leucine zipper containing 1
A0A0B8RTY2	Actin, cytoplasmic 1
A0A0B8RTY4	Cytoplasmic aconitate hydratase
A0A0B8RTY5	Short-chain specific acyl-CoA dehydrogenase, mitochondrial
A0A0B8RVD2	14-3-3 protein beta/alpha
A0A0B8RVD8	Vimentin
A0A0B8RVE5	Tetratricopeptide repeat domain 27
A0A0B8RVF9	SWAP switching B-cell complex 70kDa subunit
A0A0B8RVJ1	Ribosome binding protein 1
A0A0B8RVJ2	Large ribosomal subunit protein eL28
A0A0B8RVL1	DNA-directed RNA polymerase subunit beta
A0A0B8RVP0	Glycylpeptide N-tetradecanoyltransferase
A0A0B8RVQ6	Mitogen-activated protein kinase kinase 4
A0A0B8RVX1	Constitutive coactivator of PPAR-gamma-like protein 1
A0A0B8RVY5	RNA helicase
A0A0B8RVZ1	Cullin 4B
A0A0B8RW28	Activating signal cointegrator 1 complex subunit 3
A0A0B8RW50	long-chain-fatty-acid--CoA ligase
A0A0B8RW53	ATP-citrate synthase
A0A0B8RW56	Acetyl-CoA carboxylase 1
A0A0B8RZ10	Ubiquitin-activating enzyme E1
A0A0B8RZ23	THUMP domain containing 3
A0A0B8RZ32	Stress-induced phosphoprotein 1
A0A0B8RZ38	Sperm associated antigen 9
A0A0B8RZ68	Protein S100
A0A0B8RZ72	60S ribosomal protein L12
A0A0B8RZ88	Prune exopolyphosphatase
A0A0B8RZA3	Prohibitin
A0A0B8RZA8	Poly [ADP-ribose] polymerase
A0A0B8RZA9	Proliferation-associated 2G4, 38kDa
A0A0B8RZD8	Mitogen-activated protein kinase 9
A0A0B8RZH0	Insulin-like growth factor 2 mRNA binding protein 3
A0A0B8RZJ3	G1 to S phase transition 1
A0A0B8RZL4	Eukaryotic translation initiation factor 3 subunit C
A0A0B8RZM8	Chromosome segregation 1-like protein
A0A0B8RZN4	Chloride intracellular channel protein
A0A0B8RZP0	Cyclin-dependent kinase 9
A0A0B8RZQ0	Caspase 8, apoptosis-related cysteine peptidase
A0A0B8RZQ2	F-actin-capping protein subunit alpha
A0A0B8RZS0	Non-specific serine/threonine protein kinase
A0A0B8RZS4	Actin-like protein 3
A0A0B8RZS7	Sterol O-acyltransferase 2
A0A0B8S002	Arsenite-resistance protein 2
A0A0B8S016	RNA polymerase-associated protein RTF1-like
A0A0B8S017	60S ribosomal protein L8
A0A0B8S018	Ribosomal protein L10
A0A0B8S028	Protein phosphatase, Mg2+/Mn2+ dependent, 1G
A0A0B8S031	Pyruvate kinase
A0A0B8S042	Nitric oxide synthase-interacting protein
A0A0B8S073	High density lipoprotein binding protein
A0A0B8S089	Eukaryotic translation initiation factor 3 subunit A
A0A0B8S099	Citrate synthase
A0A0B8S0A1	Caseinolytic mitochondrial matrix peptidase chaperone subunit
A0A0B8S0A2	Chloride intracellular channel protein
A0A0B8S0B0	Caspase 6, apoptosis-related cysteine peptidase
A0A0B8S0B1	Adenylyl cyclase-associated protein
A0A0B8S0B6	H(+)-transporting two-sector ATPase
A0A0B8S0B9	Rho GTPase activating protein 18
A0A0B8S0C3	Adhesion regulating molecule 1
A0A0B8S0C5	Actinin, alpha 4
A0A0B8S0C6	Long-chain-fatty-acid--CoA ligase
A0A0B8S0C7	ArfGAP with coiled-coil, ankyrin repeat and PH domains 2
A0A140TAL0	Mannose-1-phosphate guanyltransferase alpha
A0A1D8MMA5	RNA helicase
A0A1L1YNR3	3-hydroxyacyl-[acyl-carrier-protein] dehydratase
A0A1P8NW32	Protein arginine methyltransferase 1 isoform 2
A0A218PI30	Exportin 1
A0A286ZI08	UTP--glucose-1-phosphate uridylyltransferase
A0A286ZI27	Interferon induced protein 44 like
A0A286ZI49	GTPase activating protein and VPS9 domains 1
A0A286ZIC1	Actin-depolymerizing factor
A0A286ZIE8	Solute carrier family 25 member 4
A0A286ZIG4	Pyridoxal kinase
A0A286ZIH0	Hypoxia up-regulated 1
A0A286ZIH3	Elongation factor 1-alpha
A0A286ZIJ9	ATP-dependent 6-phosphofructokinase
A0A286ZIL5	N-acetylglucosamine-6-phosphate deacetylase
A0A286ZIM8	Lactamase beta
A0A286ZIN0	Heterogeneous nuclear ribonucleoprotein D
A0A286ZIV3	X-ray repair cross complementing 5
A0A286ZIY0	Fumarate hydratase, mitochondrial
A0A286ZJ03	Huntingtin
A0A286ZJ11	Structural maintenance of chromosomes protein
A0A286ZJ74	Nucleoprotein TPR
A0A286ZJ82	RAN binding protein 1
A0A286ZJ88	FERM domain-containing protein
A0A286ZJA8	Translation initiation factor eIF-2B subunit alpha
A0A286ZJC7	Protein transport protein sec16
A0A286ZJJ2	Radixin
A0A286ZJK2	Heterogeneous nuclear ribonucleoprotein M
A0A286ZJM4	DNA replication licensing factor MCM7
A0A286ZJP7	eIF-5a domain-containing protein
A0A286ZJQ0	Histone H3
A0A286ZJQ4	Microtubule associated protein 1B
A0A286ZJR3	Heterogeneous nuclear ribonucleoprotein U
A0A286ZK74	RRM domain-containing protein
A0A286ZK87	Spectrin beta chain
A0A286ZKC5	HATPase_c domain-containing protein
A0A286ZKD4	Solute carrier family 25 member 13
A0A286ZKE4	Polyribonucleotide 5'-hydroxyl-kinase Clp1
A0A286ZKH3	Sepiapterin reductase
A0A286ZKK0	Dihydropyrimidinase-related protein 2
A0A286ZKS6	Hepatocyte growth factor-regulated tyrosine kinase substrate
A0A286ZKV7	Non-specific serine/threonine protein kinase
A0A286ZKW0	Domain E
A0A286ZL28	Tight junction protein 2
A0A286ZL51	Ribosomal protein L23a
A0A286ZL61	Myosin IC
A0A286ZL65	Ribosomal protein L15
A0A286ZL69	Acidic leucine-rich nuclear phosphoprotein 32 family member
A0A286ZL79	Aldehyde dehydrogenase 7 family member A1
A0A286ZL98	Dynactin subunit 4
A0A286ZLB1	TNF receptor associated protein 1
A0A286ZLF0	Dimethylglycine dehydrogenase
A0A286ZLI8	RNA helicase
A0A286ZLP7	26S proteasome non-ATPase regulatory subunit 9
A0A286ZLQ8	RALY heterogeneous nuclear ribonucleoprotein
A0A286ZLU4	USO1 vesicle transport factor
A0A286ZLV5	Coactivator-associated arginine methyltransferase 1
A0A286ZLX7	Tumor protein D52
A0A286ZMA6	Betaine--homocysteine S-methyltransferase
A0A286ZMD1	GlcNAc kinase
A0A286ZMI2	Non-specific serine/threonine protein kinase
A0A286ZMT0	MARVEL domain-containing protein
A0A286ZMW9	TPD52 like 2
A0A286ZN24	Inter-alpha-trypsin inhibitor heavy chain 4
A0A286ZN35	Serine hydroxymethyltransferase
A0A286ZN47	ADP-ribosylation factor-like protein 3
A0A286ZN68	Protein MON2 homolog
A0A286ZN85	Signal transducer and activator of transcription
A0A286ZND0	Histidine ammonia-lyase
A0A286ZND5	Peroxiredoxin-1
A0A286ZNH3	2-iminobutanoate/2-iminopropanoate deaminase
A0A286ZNL3	Nicotinamide phosphoribosyltransferase
A0A286ZNU5	Arginyl-tRNA--protein transferase 1
A0A286ZNV0	Superoxide dismutase [Cu-Zn]
A0A286ZNW6	Sorting nexin 24
A0A286ZNX3	L-lactate dehydrogenase
A0A286ZNY1	Tubulin alpha chain
A0A286ZP17	DnaJ heat shock protein family (Hsp40) member B2
A0A286ZP57	Methionine--tRNA ligase, cytoplasmic
A0A286ZP62	Coatomer subunit zeta
A0A286ZP69	RAB7A, member RAS oncogene family
A0A286ZP99	Aldehyde dehydrogenase
A0A286ZPC8	Heat shock cognate 71 kDa protein
A0A286ZPG4	Filamin B
A0A286ZPH4	Ubiquitin-conjugating enzyme E2 D2
A0A286ZPJ6	Cytosolic Fe-S cluster assembly factor NUBP2
A0A286ZPR5	Eukaryotic translation initiation factor 2A
A0A286ZPT0	Coatomer subunit beta'
A0A286ZPY9	Actin-related protein 2/3 complex subunit 4
A0A286ZQ07	Solute carrier family 25 member 12
A0A286ZQ12	Coatomer subunit gamma
A0A286ZQ44	Dicarbonyl and L-xylulose reductase
A0A286ZQ79	Adenylate kinase isoenzyme 1
A0A286ZQA1	FA complementation group D2
A0A286ZQC1	SGT1 homolog, MIS12 kinetochore complex assembly cochaperone
A0A286ZQL9	Activating signal cointegrator 1 complex subunit 2
A0A286ZQN9	Heterogeneous nuclear ribonucleoprotein H1
A0A286ZQS7	Sec1 family domain containing 1
A0A286ZQW0	Glutamyl-tRNA synthetase
A0A286ZQZ0	PDS5 cohesin associated factor A
A0A286ZRC7	Dynactin subunit 1
A0A286ZRC8	Septin-2
A0A286ZRD4	Tight junction protein 1
A0A286ZRE1	Tropomyosin alpha-1 chain
A0A286ZRI2	Ubiquitin recognition factor in ER associated degradation 1
A0A286ZRI5	Galectin
A0A286ZRM3	FLII actin remodeling protein
A0A286ZRN4	WASH complex subunit 5
A0A286ZRU9	Collagen-binding protein
A0A286ZRZ8	Cingulin like 1
A0A286ZS31	6-phosphogluconolactonase
A0A286ZS39	Agrin
A0A286ZS50	40S ribosomal protein S23
A0A286ZS52	Metastasis associated 1
A0A286ZS76	3-hydroxy-3-methylglutaryl coenzyme A synthase
A0A286ZSB5	15S Mg(2+)-ATPase p97 subunit
A0A286ZSE4	Ubiquitin-protein ligase E3A
A0A286ZSG2	Guanine nucleotide exchange factor H1
A0A286ZSL2	Allograft inflammatory factor 1 like
A0A286ZSM8	Phosphoinositide-3-kinase adaptor protein 1
A0A286ZSP4	Heat shock transcription factor 1
A0A286ZSR2	Phosphorylated adapter RNA export protein
A0A286ZT13	Albumin
A0A286ZT34	Basic leucine zipper and W2 domains 2
A0A286ZT52	TPR_REGION domain-containing protein
A0A286ZTA4	Fructose-bisphosphate aldolase
A0A286ZTB7	Gem nuclear organelle associated protein 4
A0A286ZTC1	DNA primase large subunit
A0A286ZTD8	Adapter molecule crk
A0A286ZTJ6	Coronin
A0A286ZTL2	Dmx like 1
A0A286ZTN0	Nuclear receptor binding protein 1
A0A286ZTN5	G3BP stress granule assembly factor 1
A0A286ZTU1	Surfeit 2
A0A286ZU42	Phosphatidylinositol binding clathrin assembly protein
A0A286ZU97	Mitochondrial carrier 2
A0A286ZUC0	Non-specific serine/threonine protein kinase
A0A286ZUK6	GDP-4-keto-6-deoxy-D-mannose-3,5-epimerase-4-reductase
A0A286ZUU8	Exportin 7
A0A286ZUW0	Glutamine--fructose-6-phosphate transaminase (isomerizing)
A0A286ZUZ1	Sorting nexin-2
A0A286ZV07	Fucose kinase
A0A286ZV48	2-oxoglutarate dehydrogenase complex component E1
A0A286ZV62	RNA helicase
A0A286ZVA8	Tripartite motif containing 28
A0A286ZVE7	Cofilin, non-muscle isoform
A0A286ZVF7	Selenide, water dikinase
A0A286ZVJ2	small monomeric GTPase
A0A286ZVQ0	Uncharacterized protein
A0A286ZVR9	EPS8 like 2
A0A286ZVS0	Splicing factor 3B subunit 3
A0A286ZW72	60S ribosomal protein L14
A0A286ZWJ9	Succinate--CoA ligase [GDP-forming] subunit beta, mitochondrial
A0A286ZWY6	Kinesin light chain
A0A286ZWZ7	Gem nuclear organelle associated protein 5
A0A286ZX08	CAP-Gly domain containing linker protein 2
A0A286ZX14	Spliceosome associated factor 3, U4/U6 recycling protein
A0A286ZX58	Rap1 GTPase-GDP dissociation stimulator 1
A0A286ZX70	40S ribosomal protein S19
A0A286ZX74	Serine and arginine rich splicing factor 5
A0A286ZXA3	NADPH--cytochrome P450 reductase
A0A286ZXF2	HCLS1 binding protein 3
A0A286ZXG4	Proteasome 26S subunit, ATPase 6
A0A286ZXJ6	Serine/threonine-protein phosphatase
A0A286ZXT8	E2 ubiquitin-conjugating enzyme
A0A286ZXW1	Acetyl-CoA acetyltransferase, mitochondrial
A0A286ZXX4	Proteasome assembly chaperone 2
A0A286ZY37	Glutamine amidotransferase
A0A286ZY95	Fibronectin
A0A286ZYE6	Isocitrate dehydrogenase [NADP]
A0A286ZYH6	dTMP kinase
A0A286ZYJ8	UPF1 RNA helicase and ATPase
A0A286ZYQ4	Lymphocyte cytosolic protein 1
A0A286ZYS2	Aspartate--tRNA ligase, cytoplasmic
A0A286ZYU8	10-formyltetrahydrofolate dehydrogenase
A0A286ZYV7	Pyruvate kinase
A0A286ZZ30	Myosin IXB
A0A286ZZ97	Caveolae associated protein 1
A0A286ZZB7	H1.4 linker histone, cluster member
A0A286ZZG7	Eukaryotic translation initiation factor 4 gamma 1
A0A286ZZL8	Polyadenylate-binding protein
A0A286ZZP8	Signal recognition particle subunit SRP72
A0A286ZZQ0	Sorting nexin 6
A0A286ZZS1	Adenosine kinase
A0A286ZZT7	General transcription factor IIF subunit 2
A0A287A014	40S ribosomal protein S15a
A0A287A017	Tetratricopeptide repeat domain 12
A0A287A026	Protein arginine N-methyltransferase 5
A0A287A059	Actin related protein 1A
A0A287A078	Laminin subunit gamma 1
A0A287A095	O-GlcNAc transferase subunit p110
A0A287A096	Eukaryotic translation initiation factor 2 subunit 1
A0A287A0G6	MMS19 nucleotide excision repair protein
A0A287A0H1	Uridine phosphorylase
A0A287A0Q6	Tyrosine 3-monooxygenase/tryptophan 5-monooxygenase activation protein zeta
A0A287A0V6	Pyrroline-5-carboxylate reductase
A0A287A0V9	Phosphorylase b kinase regulatory subunit
A0A287A0Y1	MYG1 exonuclease
A0A287A133	Asparagine--tRNA ligase
A0A287A1F0	Vacuolar protein sorting 13 homolog C
A0A287A1G6	Hexokinase
A0A287A1K3	Coiled-coil domain containing 6
A0A287A1M9	ADP ribosylation factor 4
A0A287A1N7	N-myc downstream-regulated gene 3 protein
A0A287A1P5	Phosphoribosyl pyrophosphate synthetase associated protein 1
A0A287A1U5	10 kDa heat shock protein, mitochondrial
A0A287A1V2	Propionyl-CoA carboxylase alpha chain, mitochondria
A0A287A1V7	Kinesin-like protein
A0A287A217	Tubulin beta 4B class IVb
A0A287A229	EH domain containing 1
A0A287A286	TRASH domain-containing protein
A0A287A2C3	Catalase
A0A287A2F4	Arkadia (RNF111) N-terminal like PKA signaling regulator 2N
A0A287A2F9	Transcription elongation factor A1
A0A287A2R9	14_3_3 domain-containing protein
A0A287A2T9	Twinfilin actin binding protein 1
A0A287A2X5	Gluconokinase
A0A287A354	APC-binding protein EB1
A0A287A391	Elongation factor 1-alpha
A0A287A3B5	Hydroxysteroid 17-beta dehydrogenase 4
A0A287A3E6	Ubiquitin protein ligase E3 component n-recognin 5
A0A287A3H0	LUC7 like 2, pre-mRNA splicing factor
A0A287A3P5	Twinfilin actin binding protein 2
A0A287A3W3	Pyrroline-5-carboxylate reductase
A0A287A3Y9	Aldo-keto reductase family 1 member A1
A0A287A4F2	Splicing factor proline and glutamine rich
A0A287A4H2	Purine rich element binding protein B
A0A287A4J9	GRIP1 associated protein 1
A0A287A4T3	protein-serine/threonine phosphatase
A0A287A4W5	Isoleucyl-tRNA synthetase
A0A287A4W6	Ras-related protein Rab-21
A0A287A530	Phosphoglucomutase 1
A0A287A584	RNA helicase
A0A287A592	Cysteine sulfinic acid decarboxylase
A0A287A5A7	Copine 3
A0A287A5B4	BRO1 domain-containing protein
A0A287A5F7	Serine/threonine-protein phosphatase 2A 65 kDa regulatory subunit A beta isoform
A0A287A5I7	Unc-45 myosin chaperone A
A0A287A5P3	116 kDa U5 small nuclear ribonucleoprotein component
A0A287A5Q1	I-kappa-B kinase
A0A287A5Q9	Elongator complex protein 3
A0A287A5S6	Tropomodulin 3
A0A287A5V9	RNA helicase
A0A287A658	YTH N6-methyladenosine RNA binding protein 3
A0A287A699	Heterogeneous nuclear ribonucleoprotein K
A0A287A6H2	Golgi associated PDZ and coiled-coil motif containing
A0A287A6L4	Replication factor C subunit 5
A0A287A6L6	RING-type domain-containing protein
A0A287A6N8	RNA helicase
A0A287A6Q3	ASH2 like, histone lysine methyltransferase complex subunit
A0A287A6R2	Heterogeneous nuclear ribonucleoprotein H3
A0A287A6X6	Ras homolog, mTORC1 binding
A0A287A705	Rho-associated protein kinase 1
A0A287A765	Importin-9
A0A287A7D8	Coatomer subunit epsilon
A0A287A7F6	Prohibitin
A0A287A7Q7	Eukaryotic translation initiation factor 5
A0A287A7R6	Dynamin GTPase
A0A287A888	Programmed cell death 6
A0A287A8C3	Integrin-linked protein kinase
A0A287A8C7	Plectin
A0A287A8E9	Keratin 8
A0A287A8J7	Ribonucleoside-diphosphate reductase
A0A287A8M1	Isocitrate dehydrogenase [NADP]
A0A287A8P8	UDP-glucose 4-epimerase
A0A287A8T0	Ribosomal protein L7
A0A287A8V1	RNA helicase
A0A287A8X1	Notchless protein homolog 1
A0A287A8X8	LRRcap domain-containing protein
A0A287A9G4	Argininosuccinate synthase
A0A287A9Y6	40S ribosomal protein S7
A0A287AA21	Enoyl-CoA hydratase, mitochondrial
A0A287AA25	Peptidylprolyl isomerase
A0A287AA47	GCS light chain
A0A287AA99	Phytanoyl-CoA 2-hydroxylase interacting protein like
A0A287AAA2	Nardilysin convertase
A0A287ABU6	Dihydrofolate reductase
A0A287AC34	Talin 1
A0A287ACL6	40S ribosomal protein S24
A0A287ACN4	Nuclear pore complex protein Nup93
A0A287ACR8	N-acetyltransferase domain-containing protein
A0A287AD09	Nucleosome assembly protein 1 like 1
A0A287AD42	Methionine aminopeptidase 2
A0A287AD45	Hypoxanthine phosphoribosyltransferase
A0A287ADG1	Drebrin like
A0A287ADJ2	75 kDa glucose-regulated protein
A0A287ADL8	26S proteasome non-ATPase regulatory subunit 4
A0A287ADY2	Phenylalanyl-tRNA synthetase beta subunit
A0A287AE05	Uridine-cytidine kinase
A0A287AE06	Lamin isoform A
A0A287AEA5	Aldehyde dehydrogenase 16 family member A1
A0A287AEH0	Proteasome 26S subunit, non-ATPase 7
A0A287AEI6	Importin subunit alpha
A0A287AEJ8	Ubiquitin carboxyl-terminal hydrolase
A0A287AEK2	cAMP-dependent protein kinase type II-alpha regulatory subunit
A0A287AEM2	40S ribosomal protein S5
A0A287AEQ6	Nucleosome assembly protein 1 like 4
A0A287AEU7	DNA mismatch repair protein
A0A287AEX2	Methyltransferase like 26
A0A287AF78	ENAH actin regulator
A0A287AG29	Calreticulin
A0A287AGE4	Tyrosyl-DNA phosphodiesterase 1
A0A287AGI4	Structural maintenance of chromosomes protein 2
A0A287AGM8	Dolichyl-diphosphooligosaccharide--protein glycosyltransferase 48 kDa subunit
A0A287AGM9	Leucine rich repeat containing 40
A0A287AGR0	NSFL1 cofactor p47
A0A287AGU2	ATP synthase subunit alpha
A0A287AGU7	Tubulin beta chain
A0A287AHA6	AP-1 complex subunit mu-1
A0A287AHC3	Myoferlin
A0A287AHH7	Uridine-cytidine kinase
A0A287AHI1	Importin subunit alpha
A0A287AHS0	Uncharacterized protein
A0A287AHX0	Calcium/calmodulin-dependent protein kinase
A0A287AI15	Kinesin family member 21A
A0A287AIE6	ATPase GET3
A0A287AIF2	Myosin IB
A0A287AIQ8	Uncharacterized protein
A0A287AIS2	Craniofacial development protein 1
A0A287AJ85	U1 small nuclear ribonucleoprotein 70 kDa
A0A287AJJ2	Non-SMC condensin I complex subunit G
A0A287AJK9	Mitogen-activated protein kinase
A0A287AJQ2	Phosphoglycerate mutase
A0A287AJR4	NHP2-like protein 1
A0A287AJT8	BICD cargo adaptor 2
A0A287AJY4	NCK associated protein 1
A0A287AJZ1	Signal transducer and activator of transcription
A0A287AK02	Ubiquitin like modifier activating enzyme 6
A0A287AK19	Moesin
A0A287AK21	Transgelin
A0A287AK28	Protein phosphatase 1H
A0A287AK42	Phosducin like 3
A0A287AKA2	Aminoacyl tRNA synthetase complex interacting multifunctional protein 1
A0A287AKI9	Lysine--tRNA ligase
A0A287AKN4	Kinesin family member 15
A0A287AKR7	Heat shock protein family A (Hsp70) member 14
A0A287AKW7	Elongator complex protein 1
A0A287AKW8	Eukaryotic translation initiation factor 2B subunit delta
A0A287AKY1	cAMP-dependent protein kinase type I-alpha regulatory subunit
A0A287AKZ9	V-type proton ATPase subunit G
A0A287AL05	Eukaryotic translation initiation factor 3 subunit L
A0A287AL38	Tripeptidyl-peptidase 2
A0A287AL55	Alpha-1,4 glucan phosphorylase
A0A287AL94	Alpha-1,4 glucan phosphorylase
A0A287ALA0	Brain abundant membrane attached signal protein 1
A0A287ALC2	RAN binding protein 2
A0A287ALH9	Mitogen-activated protein kinase kinase 3
A0A287ALR5	Bile acid-CoA:amino acid N-acyltransferase
A0A287AM15	Synaptotagmin like 2
A0A287AM78	Purine nucleoside phosphorylase
A0A287AME4	Ribosomal protein L37a
A0A287AMJ5	Cartilage-associated protein
A0A287AMZ2	T-complex protein 1 subunit gamma
A0A287AN02	26S proteasome non-ATPase regulatory subunit 2
A0A287ANI9	60S ribosomal protein L29
A0A287ANT8	Vesicle-fusing ATPase
A0A287AP11	Protein transport protein SEC23
A0A287APG0	Non-specific serine/threonine protein kinase
A0A287APP7	60S ribosomal protein L27a
A0A287APR1	60S ribosomal protein L18a
A0A287APR9	Heterogeneous nuclear ribonucleoprotein U like 2
A0A287APS7	DNA polymerase
A0A287AQG1	Proton-translocating NAD(P)(+) transhydrogenase
A0A287AQG4	Synaptotagmin binding cytoplasmic RNA interacting protein
A0A287AQH8	Prolyl 4-hydroxylase subunit beta
A0A287AQK7	Heat shock protein HSP 90-alpha
A0A287AQP7	Interacts with SUPT6H, CTD assembly factor 1
A0A287AQT0	Replication factor C subunit 4
A0A287AR84	DNA helicase
A0A287ARI1	Eukaryotic translation initiation factor 3 subunit F
A0A287ARM4	RNA binding motif protein 14
A0A287AS29	Nucleoside diphosphate kinase
A0A287ASA9	Pleckstrin homology and FYVE domain containing 2
A0A287ASD0	60S ribosomal protein L5
A0A287ASD3	CP-type G domain-containing protein
A0A287ASM1	Importin 7
A0A287ASR3	Poly(A)-binding protein nuclear 1
A0A287ASS9	Sterol-4-alpha-carboxylate 3-dehydrogenase, decarboxylating
A0A287AST5	DNA polymerase delta subunit 2
A0A287ASU4	40S ribosomal protein S2
A0A287ASZ5	Serine and arginine rich splicing factor 7
A0A287AT18	Proteasome subunit alpha type
A0A287AT83	Eukaryotic translation initiation factor 4B
A0A287ATN8	60 kDa chaperonin
A0A287ATU4	Transportin 1
A0A287AU85	DNA helicase
A0A287AUZ3	Calcium binding protein 39
A0A287AVI5	Ribonuclease P
A0A287AVN7	TRUD domain-containing protein
A0A287AVP4	Thioredoxin like 1
A0A287AVQ1	RNA helicase
A0A287AVV2	Voltage-dependent anion-selective channel protein 1
A0A287AVY2	procollagen galactosyltransferase
A0A287AW71	60S ribosomal protein L9
A0A287AWH5	Nuclear casein kinase and cyclin dependent kinase substrate 1
A0A287AWI9	Elongation factor 2
A0A287AWM5	Synaptogyrin 1
A0A287AWY0	Nucleoside diphosphate kinase 7
A0A287AX39	Large ribosomal subunit protein eL42
A0A287AXP6	2-(3-amino-3-carboxypropyl)histidine synthase subunit 2
A0A287AXY7	Protein Ric-8A
A0A287AXZ5	Cingulin
A0A287AY54	60S acidic ribosomal protein P0
A0A287AYE2	RNA helicase
A0A287AYS8	SpoU_methylase domain-containing protein
A0A287AYY7	Leucine rich repeat containing 47
A0A287AZ21	Pachytene checkpoint protein 2 homolog
A0A287AZ41	60S ribosomal protein L17
A0A287AZ53	RNA cytidine acetyltransferase
A0A287AZB0	Cysteine-S-conjugate beta-lyase 2
A0A287AZG0	Rho GTPase activating protein 1
A0A287B004	RRM domain-containing protein
A0A287B088	Proteasome subunit beta
A0A287B0Q6	Dynamin-1-like protein
A0A287B0R3	CAP-Gly domain-containing linker protein 1 isoform b
A0A287B1C9	Neutral alpha-glucosidase AB
A0A287B1N7	Peptidylprolyl isomerase
A0A287B1T7	Dimethylargininase
A0A287B1V1	Short/branched chain specific acyl-CoA dehydrogenase, mitochondrial
A0A287B226	ADP ribosylation factor like GTPase 2
A0A287B2G4	GCN1 activator of EIF2AK4
A0A287B2M3	40S ribosomal protein SA
A0A287B2T9	Cold shock domain containing E1
A0A287B3H4	DIS3 homolog, exosome endoribonuclease and 3'-5' exoribonuclease
A0A287B3M4	Serine/threonine-protein phosphatase 2A 56 kDa regulatory subunit
A0A287B3Y5	CTP synthase
A0A287B425	RING-type E3 ubiquitin transferase
A0A287B4B7	Rab GDP dissociation inhibitor
A0A287B4G4	Ras-related C3 botulinum toxin substrate 1
A0A287B4G7	SAFB like transcription modulator
A0A287B4J2	Adenosylhomocysteinase
A0A287B4N0	General transcription factor IIi
A0A287B4P8	26S proteasome AAA-ATPase subunit RPT3
A0A287B4S7	Gamma-tubulin complex component
A0A287B4X1	G-protein-signaling modulator 1
A0A287B4Z6	Sarcosine dehydrogenase
A0A287B501	E3 ubiquitin-protein ligase RBX1
A0A287B574	Succinate--CoA ligase [ADP/GDP-forming] subunit alpha, mitochondrial
A0A287B5D7	40S ribosomal protein S30
A0A287B5G9	AP complex subunit beta
A0A287B5J6	Ribosome biogenesis protein BOP1
A0A287B5V1	60S ribosomal protein L3
A0A287B5W0	U5 small nuclear ribonucleoprotein 200 kDa helicase
A0A287B5W2	Trypsinogen isoform X1
A0A287B669	Uncharacterized protein
A0A287B6J6	Heat shock 70 kDa protein 4
A0A287B6V8	Mitogen-activated protein kinase kinase kinase 20
A0A287B6Y1	60S ribosomal protein L30
A0A287B749	Tubulin beta chain
A0A287B771	40S ribosomal protein S4
A0A287B778	Ubiquitin conjugating enzyme E2 O
A0A287B7N1	DNA polymerase
A0A287B7X9	26S proteasome non-ATPase regulatory subunit 13
A0A287B7Z3	Nucleolar and spindle associated protein 1
A0A287B883	Parathymosin
A0A287B893	TSR1 ribosome maturation factor
A0A287B8B0	Perilipin
A0A287B8R2	Nuclear distribution protein C homolog
A0A287B900	VPS26, retromer complex component A
A0A287B975	CCHC-type zinc finger nucleic acid binding protein
A0A287B9A6	Glucosidase 2 subunit beta
A0A287B9Q1	Terminal nucleotidyltransferase 4B
A0A287B9W3	Dynein heavy chain, cytosolic
A0A287B9Y1	UDP-glucose glycoprotein glucosyltransferase 1
A0A287B9Z2	Coronin
A0A287BA12	Vesicle-fusing ATPase
A0A287BB72	Serine/threonine-protein phosphatase 2A 65 kDa regulatory subunit A alpha isoform
A0A287BBC4	5'-nucleotidase, cytosolic II
A0A287BBS9	Glucosamine 6-phosphate N-acetyltransferase
A0A287BBY5	RNA helicase
A0A287BCS5	Cleavage and polyadenylation specific factor 3
A0A287BEC7	Vesicle associated membrane protein 3
A0A287BEI7	High mobility group protein B1
A0A287BEJ0	Protein LTV1 homolog
A0A287BF06	40S ribosomal protein S27
A0A287BF30	Alanyl-tRNA editing protein Aarsd1
A0A287BFB8	Glutaredoxin 3
A0A287BFF4	Glutaminase
A0A287BFW1	Pribosyltran_N domain-containing protein
A0A287BG23	Glyceraldehyde-3-phosphate dehydrogenase
A0A287BGJ9	ATP-dependent DNA helicase
A0A287BGP0	alanine transaminase
A0A287BGW4	Delta-aminolevulinic acid dehydratase
A0A287BH33	Aspartate aminotransferase
A0A287BH53	RAB9B, member RAS oncogene family
A0A287BH67	Serine and arginine rich splicing factor 4
A0A287BHC3	Bifunctional UDP-N-acetylglucosamine 2-epimerase/N-acetylmannosamine kinase isoform 1
A0A287BHE7	40S ribosomal protein S14
A0A287BHJ8	F-actin monooxygenase
A0A287BHL0	Poly(rC) binding protein 2
A0A287BHY5	Keratin 2
A0A287BHY7	Aldehyde dehydrogenase, mitochondrial
A0A287BI63	Ras-related protein Rab-6A isoform X3
A0A287BIL8	78 kDa glucose-regulated protein
A0A287BIQ4	Oxysterol-binding protein
A0A287BJ76	Debranching RNA lariats 1
A0A287BJ88	Transcription factor BTF3
A0A287BJF3	Basic leucine zipper and W2 domains 1
A0A287BK22	60S ribosomal protein L13
A0A287BK75	Dual specificity mitogen-activated protein kinase kinase 1
A0A287BKE1	Eukaryotic translation initiation factor 4 gamma 2
A0A287BKR2	Serine hydroxymethyltransferase
A0A287BLU9	RNA binding protein, mRNA processing factor
A0A287BLX5	Dihydropyrimidinase
A0A287BLZ1	Cyclin G associated kinase
A0A287BM32	Nucleoporin 43
A0A287BMB6	Heteroous nuclear ribonucleoprotein A/B
A0A287BMD4	DNA-directed RNA polymerase II subunit E
A0A287BMK6	Uncharacterized protein
A0A287BMV2	Serine/arginine-rich splicing factor 1
A0A287BN36	RAB5C, member RAS oncogene family
A0A287BN69	RNA helicase
A0A287BNL3	Nuclear proteasome inhibitor UBLCP1
A0A287BPA2	Mitochondrial import receptor subunit TOM34
A0A287BPB7	Serine/threonine-protein phosphatase 2A 55 kDa regulatory subunit B
A0A287BPB8	Ras-related protein Rab-14
A0A287BPJ7	Trifunctional enzyme subunit beta, mitochondrial isoform X1
A0A287BPT5	Sulfurtransferase
A0A287BPW4	Valyl-tRNA synthetase
A0A287BQ02	Polyadenylate-binding protein
A0A287BQ14	PDGFA associated protein 1
A0A287BQI0	Catenin beta like 1
A0A287BQJ3	Microtubule associated protein RP/EB family member 3
A0A287BQP4	40S ribosomal protein S20
A0A287BQU7	Small nuclear ribonucleoprotein Sm D2
A0A287BQW3	Histone H1.0
A0A287BRE0	Phenylalanine--tRNA ligase
A0A287BRL0	Spliceosome-associated protein CWC15 homolog
A0A287BRU6	Tyrosine-protein kinase
A0A287BRY0	Tropomyosin alpha-1 chain
A0A287BS88	Solute carrier family 37 member 4
A0A287BSA8	Ribosomal protein
A0A287BSF2	RNA-binding protein 8A
A0A287BSL7	Ubiquitin conjugating enzyme E2 V1
A0A287BTJ4	Paxillin
A0A288CFT0	Triosephosphate isomerase
A0A288CFY3	Tropomyosin alpha-3 chain
A0A2C9F350	Medium-chain specific acyl-CoA dehydrogenase, mitochondrial
A0A2C9F366	Heat shock 27 kDa protein
A0A2C9F385	Epoxide hydrolase
A0A2C9F392	Propionyl-CoA carboxylase beta chain, mitochondrial
A0A2C9F393	Metavinculin
A0A2C9F3E9	Junction plakoglobin
A0A480DPN6	26S proteasome regulatory subunit RPN11
A0A480E1W6	Ornithine carbamoyltransferase, mitochondrial
A0A480E602	Nucleolin
A0A480ECQ6	Protein phosphatase methylesterase-1
A0A480EE94	Eukaryotic translation initiation factor 5B
A0A480EJB5	ATP-dependent dihydroxyacetone kinase
A0A480EJK7	Protein pelota homolog
A0A480EMA9	Short transient receptor potential channel 4-associated protein isoform a
A0A480EMD1	Ubiquitinyl hydrolase 1
A0A480EME6	Coatomer subunit alpha
A0A480EMN7	Insulin-like growth factor 2 mRNA-binding protein 2 isoform a
A0A480EUT8	Nascent polypeptide-associated complex subunit alpha isoform X2
A0A480EZK3	Aspartate carbamoyltransferase
A0A480F0Y3	Leucine-rich repeat flightless-interacting protein 1 isoform 5
A0A480F130	Cell cycle and apoptosis regulator protein 2
A0A480F334	Cysteinyl-tRNA synthetase
A0A480F3F0	Tubulin--tyrosine ligase-like protein 12
A0A480F483	Rho guanine nucleotide exchange factor 10
A0A480F5A7	Threonyl-tRNA synthetase
A0A480H9Y3	Transketolase
A0A480HA19	DNA helicase
A0A480HAE4	WD repeat-containing protein 1
A0A480HIR1	Importin-5
A0A480HJT1	Asparagine synthetase [glutamine-hydrolyzing]
A0A480HQB1	Alpha-actinin-1
A0A480HRR5	Elongation factor Tu
A0A480HZC8	Tubulin-specific chaperone D
A0A480HZX0	EH domain-binding protein 1-like protein 1 isoform 1
A0A480I0Y2	Myosin light polypeptide 6 isoform 2
A0A480I1E7	Ras GTPase-activating-like protein IQGAP3
A0A480IFL7	Keratin, type I cytoskeletal 19
A0A480IHR8	Septin-9
A0A480IL98	26S protease regulatory subunit 8 isoform X2
A0A480IMF8	T-complex protein 1 subunit eta
A0A480IMX3	Tubulin gamma chain
A0A480ISU4	Protein kinase C
A0A480ITH0	Ubiquitin carboxyl-terminal hydrolase
A0A480ITR1	Pescadillo homolog
A0A480J1U7	La-related protein 7
A0A480J284	Host cell factor 1 isoform X2
A0A480J580	RNA helicase
A0A480JC11	Keratin, type II cytoskeletal 5
A0A480JGL4	Ran GTPase-activating protein 1 isoform X4
A0A480JIP6	Leucyl-tRNA synthetase
A0A480JJD1	60S ribosomal protein L27
A0A480JK28	DNA damage-binding protein 1
A0A480JK41	Eukaryotic translation initiation factor 3 subunit H
A0A480JLX9	Early endosome antigen 1
A0A480JQZ3	Programmed cell death protein 5 isoform X1
A0A480JS00	DNA topoisomerase 2
A0A480JT72	RuvB-like helicase
A0A480JUN1	ATP synthase subunit beta
A0A480JV95	Malate dehydrogenase
A0A480JW12	Trifunctional purine biosynthetic protein adenosine-3
A0A480JWG2	Calcium-activated neutral proteinase 2
A0A480JYN1	Sterile alpha and TIR motif-containing protein 1
A0A480JZA2	Cullin-2
A0A480K090	Signal recognition particle subunit SRP68 isoform 1
A0A480K0L7	Glutamate dehydrogenase
A0A480K104	ATP-dependent 6-phosphofructokinase
A0A480K1E2	ATP-binding cassette sub-family F member 1 isoform X1
A0A480K345	Serine/threonine-protein phosphatase 6 regulatory subunit 1
A0A480K5U4	Telomerase protein component 1 isoform 1
A0A480KA98	Aldehyde dehydrogenase
A0A480KE17	Eukaryotic translation initiation factor 2 subunit 2 isoform 1
A0A480KHP3	Fumarylacetoacetase
A0A480KJB8	Malate dehydrogenase
A0A480KPK2	E3 ubiquitin-protein ligase RNF213 isoform X1
A0A480KQ60	Replication protein A subunit
A0A480KQF0	ATP-dependent (S)-NAD(P)H-hydrate dehydratase
A0A480KTJ3	Treacle protein isoform X2
A0A480L8G8	Clustered mitochondria protein homolog
A0A480L9E2	Cullin-4A isoform 1
A0A480LA11	Serine/threonine-protein kinase Nek9 isoform 2
A0A480LB97	Sorting nexin-1
A0A480LF55	Importin subunit beta-1 isoform 1
A0A480LKZ8	Zinc finger Ran-binding domain-containing protein 2
A0A480LQ52	AP-3 complex subunit delta
A0A480LQJ5	RNA helicase
A0A480LRK1	Ribonuclease inhibitor
A0A480LT67	Nuclear cap-binding protein subunit 1 isoform 1
A0A480LWF2	26S proteasome non-ATPase regulatory subunit 6
A0A480LYD1	tRNA (Cytosine(34)-C(5))-methyltransferase isoform 2
A0A480M011	Fatty acid synthase
A0A480M2G1	Plectin isoform X12
A0A480M475	Caveolae-associated protein 3
A0A480M4R9	Coatomer subunit gamma
A0A480M6P1	26S proteasome non-ATPase regulatory subunit 11
A0A480M8G4	Cell division cycle 5-like protein
A0A480MD51	CLIP-associating protein 1 isoform X24
A0A480MH76	NADH dehydrogenase [ubiquinone] flavoprotein 1, mitochondrial
A0A480MPT2	RNA helicase
A0A480MUW2	AICAR transformylase
A0A480N1D9	Dihydrolipoyl dehydrogenase
A0A480N487	Elongation factor 1-gamma
A0A480N4T2	Eukaryotic translation initiation factor 3 subunit B
A0A480N955	Mitogen-activated protein kinase
A0A480NDC3	RNA-binding protein NOB1
A0A480NFB8	Protein disulfide-isomerase
A0A480PCQ6	Long-chain specific acyl-CoA dehydrogenase, mitochondrial
A0A480PE19	Enoyl-CoA hydratase
A0A480PFZ3	CCT-theta
A0A480PIW6	Translation initiation factor eIF-2B subunit gamma isoform 1
A0A480PLI7	T-complex protein 1 subunit zeta isoform a
A0A480PNM6	Histone H1.4
A0A480PVP5	COMM domain-containing protein 9 isoform 1
A0A480Q0A9	Transcription elongation factor SPT5
A0A480QG19	Peptidylprolyl isomerase
A0A480QHI8	H/ACA ribonucleoprotein complex subunit 4 isoform 2
A0A480QI80	Serine/threonine-protein phosphatase
A0A480QIP5	26S proteasome non-ATPase regulatory subunit 5
A0A480QIR1	RNA polymerase II subunit A C-terminal domain phosphatase
A0A480QNI6	Actin, alpha skeletal muscle
A0A480QP12	Unconventional myosin-6
A0A480QPE7	40S ribosomal protein S12
A0A480QSK6	Actin-related protein 2/3 complex subunit
A0A480RMM6	Formimidoyltetrahydrofolate cyclodeaminase
A0A480RQR3	Arylamine N-acetyltransferase
A0A480RZI1	Protein CYR61
A0A480S0B0	Thiopurine S-methyltransferase
A0A480S1F9	Phosphoserine aminotransferase
A0A480S282	WASH complex subunit 4 isoform 2
A0A480S5V4	phenylalanine 4-monooxygenase
A0A480S836	Glucose-6-phosphate isomerase
A0A480S8J2	RING finger protein 113A
A0A480SBC0	Macrophage-capping protein
A0A480SCD0	Proteasome subunit alpha type
A0A480SJI2	Spermidine synthase
A0A480SKM4	Histone acetyltransferase type B catalytic subunit
A0A480SMR6	26S proteasome non-ATPase regulatory subunit 12
A0A480T0X9	Testin
A0A480T8D3	Condensin complex subunit 1
A0A480TD90	Histone H4
A0A480TDX0	Protein FAM98A isoform 1
A0A480THB8	Glutathione transferase
A0A480TJR2	Eukaryotic translation initiation factor 3 subunit E
A0A480TK33	Tubulin beta chain
A0A480TKM7	Villin-1
A0A480TMT6	Fibrinogen beta chain isoform 1 preproprotein
A0A480TP78	Galactokinase
A0A480TRX5	Ribonucleases P/MRP protein subunit POP1
A0A480TTP2	Dehydrogenase/reductase SDR family member 11
A0A480TW29	Serine/arginine-rich splicing factor 2
A0A480TX95	Zinc finger protein ZPR1 isoform 1
A0A480TXZ6	Eukaryotic translation initiation factor 3 subunit I
A0A480TY64	CTP synthase
A0A480TYA2	Myosin-9 isoform X1
A0A480TZS0	Protein-histidine N-methyltransferase
A0A480U0E1	Actin, cytoplasmic 1
A0A480UCV4	Leucine zipper transcription factor-like protein 1
A0A480UHI4	Cytosolic acyl coenzyme A thioester hydrolase isoform X1
A0A480UK42	Exosome complex component RRP45
A0A480UKG6	Vacuolar proton pump subunit B
A0A480UP67	Myosin-10 isoform 2
A0A480UPA5	Protein GNAS isoform GNASS
A0A480V3H8	FACT complex subunit SSRP1
A0A480V540	40S ribosomal protein S13
A0A480V9A7	GATOR complex protein SEC13
A0A480VB39	Proteasome-associated protein ECM29 homolog isoform X3
A0A480VBD4	Protein FAM118B
A0A480VBR5	Oxysterol-binding protein
A0A480VDC2	Golgi to ER traffic protein 4 homolog
A0A480VDT8	Ribonuclease P protein subunit p30
A0A480VEK3	Calcium-activated neutral proteinase small subunit
A0A480VH92	Polypyrimidine tract-binding protein 1
A0A480VIW9	26S proteasome AAA-ATPase subunit RPT1
A0A480VJP2	Protein disulfide-isomerase A6
A0A480VKD4	Nucleoplasmin-3
A0A480VMM6	p21-activated protein kinase-interacting protein 1
A0A480VQB0	Developmentally-regulated GTP-binding protein 2
A0A480VY36	Dolichyl-diphosphooligosaccharide--protein glycosyltransferase subunit DAD1
A0A480W0S0	60S ribosomal protein L21
A0A480W3A4	Lupus La protein
A0A480W7N5	Enoyl-CoA delta isomerase 2, mitochondrial isoform 2
A0A480WAA5	Target of EGR1 protein 1
A0A480WDC8	Dr1-associated corepressor
A0A480WFZ9	RNA helicase
A0A480WPM7	THUMP domain-containing protein 1
A0A480WQB6	Proteasome subunit beta
A0A480WT06	Cytoplasmic FMR1-interacting protein 1
A0A480WXC6	Annexin
A0A480WXM5	Mini-chromosome maintenance complex-binding protein
A0A480X4F2	Vacuolar protein sorting-associated protein 35
A0A480XC77	Cysteinylglycine-S-conjugate dipeptidase
A0A480XDI2	eIF-2B GDP-GTP exchange factor subunit epsilon
A0A480XNV7	T-complex protein 1 subunit epsilon
A0A480XPI0	Interferon-induced GTP-binding protein Mx2 isoform X1
A0A480XRF3	Nucleoside diphosphate kinase
A0A480XY68	Golgi reassembly-stacking protein 2 isoform 1
A0A480XZU6	Annexin
A0A480Y0Z7	RNA-splicing ligase RtcB homolog
A0A480Y2P4	Kinesin-like protein KIF13B
A0A480Y306	GMP reductase
A0A480Y3P2	Acyl-CoA dehydrogenase family member 9, mitochondrial
A0A480Z1N1	Calpain-7
A0A480Z612	Intraflagellar transport protein 27 homolog
A0A480Z666	Major vault protein
A0A480ZI48	Integrin alpha-3 preproprotein
A0A480ZTX9	AP-3 complex subunit beta
A0A481A6F2	EGF domain-specific O-linked N-acetylglucosamine transferase isoform X1
A0A481AHR6	Glutathione reductase
A0A481B0J7	Carbamoyl-phosphate synthase ammonia, mitochondrial
A0A481B551	E3 ubiquitin/ISG15 ligase TRIM25
A0A481B5T2	Hydroxysteroid dehydrogenase-like protein 2 isoform 1
A0A481B5Y5	Vacuolar fusion protein CCZ1 homolog
A0A481B7T1	Caspase-7 isoform alpha
A0A481BA72	Interferon-induced GTP-binding protein Mx1
A0A481BBL3	Aldehyde dehydrogenase family 8 member A1 isoform 1
A0A481BCV8	ATP-dependent RNA helicase DDX1
A0A481C0X6	Nucleoside-diphosphate kinase
A0A481C7C1	SAP30 binding protein
A0A481CA46	Exosome complex component RRP42
A0A481CW91	Ribose-phosphate diphosphokinase
A0A481D2F4	Calponin
A0A481DHP5	40S ribosomal protein S25
A0A481DKS1	ElaC homolog protein 2
A0A481DV11	Spermine synthase isoform 1
A0A4X1SEA1	AB hydrolase-1 domain-containing protein
A0A4X1SGV8	Histidine--tRNA ligase, cytoplasmic
A0A4X1SH49	zf-LYAR domain-containing protein
A0A4X1SHI9	S-adenosylmethionine synthase
A0A4X1SHT1	Flavodoxin_2 domain-containing protein
A0A4X1SI58	ADP-ribosylation factor 6
A0A4X1SIJ6	Nuclear export mediator factor
A0A4X1SJ01	SGNH_hydro domain-containing protein
A0A4X1SJ88	Bifunctional lysine-specific demethylase and histidyl-hydroxylase
A0A4X1SK65	40S ribosomal protein S3a
A0A4X1SLI0	Importin subunit alpha
A0A4X1SNX2	Importin N-terminal domain-containing protein
A0A4X1SP14	Voltage-dependent anion-selective channel protein 2
A0A4X1SPY8	Coatomer subunit delta
A0A4X1SQL6	Mannose-1-phosphate guanyltransferase beta
A0A4X1SRE7	Clathrin heavy chain
A0A4X1SRP3	Alanine--tRNA ligase
A0A4X1SSK9	Ceramide transfer protein
A0A4X1ST93	AAA domain-containing protein
A0A4X1SUA0	RRM domain-containing protein
A0A4X1SUF8	Sodium/potassium-transporting ATPase subunit alpha
A0A4X1SWU2	Ribosome maturation protein SBDS
A0A4X1SXE7	Shootin-1
A0A4X1SXI6	40S ribosomal protein S16
A0A4X1SYJ3	Proteolipid protein 2
A0A4X1SZ04	Glutaminyl-tRNA synthetase
A0A4X1SZ60	Cytochrome P450 2E1
A0A4X1SZQ2	1-phosphatidylinositol 4,5-bisphosphate phosphodiesterase gamma
A0A4X1T0K7	ADP-ribosylation factor-like protein 1
A0A4X1T2U3	Annexin
A0A4X1T2W0	Acetyl-CoA carboxylase kinase
A0A4X1T3B7	C2H2-type domain-containing protein
A0A4X1T3G1	AH receptor-interacting protein
A0A4X1T568	60S acidic ribosomal protein P1
A0A4X1T5A0	Glucose-6-phosphate 1-dehydrogenase
A0A4X1T5N2	S10_plectin domain-containing protein
A0A4X1T5R6	V-type proton ATPase subunit H
A0A4X1T625	Cell cycle checkpoint control protein
A0A4X1T6H6	LRRcap domain-containing protein
A0A4X1T8I3	F-actin-capping protein subunit alpha
A0A4X1T956	MARVEL domain-containing protein
A0A4X1TA05	Uncharacterized protein
A0A4X1TAI0	Mothers against decapentaplegic homolog
A0A4X1TAN2	Dihydrolipoyllysine-residue succinyltransferase component of 2-oxoglutarate dehydrogenase complex, mitochondrial
A0A4X1TBT9	Tubulin beta chain
A0A4X1TC41	Protein mago nashi homolog
A0A4X1TDC2	Ras-related protein Rab-11A
A0A4X1TDP1	Prothymosin alpha
A0A4X1TDY8	Ankyrin repeat and MYND domain containing 2
A0A4X1TE49	Cell division cycle protein 123 homolog
A0A4X1TEH7	NudC domain-containing protein 1
A0A4X1TEN0	Protein disulfide isomerase family A member 5
A0A4X1TF68	Tetratricopeptide repeat protein 37
A0A4X1TG38	DNA helicase
A0A4X1TG89	Aldedh domain-containing protein
A0A4X1TGN8	Glutathione transferase
A0A4X1TIM3	WD_REPEATS_REGION domain-containing protein
A0A4X1TL32	SET nuclear proto-oncogene
A0A4X1TMH4	GPN-loop GTPase
A0A4X1TMZ1	Acyl-coenzyme A thioesterase 4-like
A0A4X1TN89	Uncharacterized protein
A0A4X1TNB7	Fascin domain-containing protein
A0A4X1TNJ1	COP9 signalosome complex subunit 4
A0A4X1TPL1	Rhophilin Rho GTPase binding protein 2
A0A4X1TPP0	Annexin
A0A4X1TPX3	SERPIN domain-containing protein
A0A4X1TQG6	Family with sequence similarity 114 member A2
A0A4X1TR87	Amidophosphoribosyltransferase
A0A4X1TS58	Creatine kinase
A0A4X1TST4	Proteasome activator complex subunit 3
A0A4X1TSZ3	Ras-related protein Rab-10
A0A4X1TT72	Non-specific serine/threonine protein kinase
A0A4X1TTH9	Phosphatidylethanolamine-binding protein 1
A0A4X1TTN3	DUF1907 domain-containing protein
A0A4X1TUL3	Pribosyltran domain-containing protein
A0A4X1TW95	Pleckstrin homology and FYVE domain containing 1
A0A4X1TWH0	PKS_ER domain-containing protein
A0A4X1TX88	Actin-related protein 2/3 complex subunit 5
A0A4X1TXN4	Perilipin
A0A4X1TY86	DNA replication licensing factor MCM2
A0A4X1TYA4	CD109 molecule
A0A4X1TZH0	Enhancer of rudimentary homolog
A0A4X1U0F5	Bifunctional coenzyme A synthase
A0A4X1U0F7	Protein kinase domain-containing protein
A0A4X1U0Q7	RuvB-like helicase
A0A4X1U1J6	D-beta-hydroxybutyrate dehydrogenase, mitochondrial
A0A4X1U2X6	Receptor of-activated protein C kinase 1
A0A4X1U569	small monomeric GTPase
A0A4X1U740	Arginine--tRNA ligase, cytoplasmic
A0A4X1U7Y6	Nucleophosmin
A0A4X1UA27	Histone H2A
A0A4X1UAN7	Tax1 binding protein 3
A0A4X1UAY1	2,4-dienoyl-CoA reductase [(3E)-enoyl-CoA-producing]
A0A4X1UDE4	14-3-3 protein theta
A0A4X1UDF8	60S ribosomal protein L32
A0A4X1UDS0	Receptor-interacting serine/threonine-protein kinase 2
A0A4X1UEL0	Calcyclin-binding protein
A0A4X1UF59	IQ motif containing GTPase activating protein 1
A0A4X1UF70	GTP-binding nuclear protein Ran
A0A4X1UF92	Ribosomal protein L19
A0A4X1UFJ0	C-1-tetrahydrofolate synthase, cytoplasmic
A0A4X1UG52	Density-regulated protein
A0A4X1UH61	RZ-type domain-containing protein
A0A4X1UHD4	ethanolamine kinase
A0A4X1UHM0	DNA-directed RNA polymerases I, II, and III subunit RPABC3
A0A4X1UI33	40S ribosomal protein S3
A0A4X1UIB6	Hemoglobin subunit alpha
A0A4X1UK07	Uncharacterized protein
A0A4X1UL30	Signal-induced proliferation-associated protein 1
A0A4X1ULB7	40S ribosomal protein S17
A0A4X1ULC0	60S ribosomal protein L23
A0A4X1UM02	PDZ and LIM domain protein 1
A0A4X1UM41	14_3_3 domain-containing protein
A0A4X1UM70	Arp2/3 complex 34 kDa subunit
A0A4X1UNL5	DNA/pantothenate metabolism flavoprotein C-terminal domain-containing protein
A0A4X1UNV8	Obg-like ATPase 1
A0A4X1UPG1	Beta-lactamase-like protein 2
A0A4X1UQS4	DnaJ homolog subfamily A member 1
A0A4X1URS6	2-hydroxyacyl-CoA lyase
A0A4X1USC5	Exosome component 4
A0A4X1USS3	peptidylprolyl isomerase
A0A4X1UUB1	Destrin
A0A4X1UV99	FACT complex subunit
A0A4X1UVJ4	3'-phosphoadenosine-5'-phosphosulfate synthase
A0A4X1UVL2	UBC core domain-containing protein
A0A4X1UWL1	Profilin
A0A4X1UWY4	Leucine rich repeat containing 74B
A0A4X1UWY6	WD_REPEATS_REGION domain-containing protein
A0A4X1UX06	SEC7 domain-containing protein
A0A4X1UXR5	Cilia- and flagella-associated protein 20
A0A4X1UZC5	Uncharacterized protein
A0A4X1UZG8	Uricase
A0A4X1V0I4	Protein transport protein SEC23
A0A4X1V0N3	D-aminoacyl-tRNA deacylase
A0A4X1V161	DNA-directed RNA polymerase III subunit RPC6
A0A4X1V1Y8	HECT-type E3 ubiquitin transferase
A0A4X1V299	Eukaryotic translation initiation factor 3 subunit G
A0A4X1V2W3	Elongation factor 1-beta
A0A4X1V3D1	Ras association (RalGDS/AF-6) and pleckstrin homology domains 1
A0A4X1V3H3	UDP-glucose 6-dehydrogenase
A0A4X1V3T0	TPR_REGION domain-containing protein
A0A4X1V4H7	Phosphatidylinositol-3,4,5-trisphosphate 3-phosphatase
A0A4X1V502	Hsp90 chaperone protein kinase-targeting subunit
A0A4X1V5V2	Flavin-containing monooxygenase
A0A4X1V616	RING-type E3 ubiquitin transferase
A0A4X1V6B3	Spermatogenesis associated 16
A0A4X1V6G3	Elongator complex protein 2
A0A4X1V6M2	LIM domain 7
A0A4X1V897	Importin N-terminal domain-containing protein
A0A4X1V8D9	Dihydropteridine reductase
A0A4X1V8R7	Peroxiredoxin-5
A0A4X1V977	KOW domain-containing protein
A0A4X1V9N4	Protein-synthesizing GTPase
A0A4X1V9Y1	MAGE domain-containing protein
A0A4X1VA11	Annexin
A0A4X1VAI4	L-lactate dehydrogenase
A0A4X1VAQ6	Casein kinase II subunit beta
A0A4X1VB26	Protein disulfide-isomerase
A0A4X1VBA7	Negative elongation factor complex member E
A0A4X1VCB2	Eukaryotic translation initiation factor 3 subunit J
A0A4X1VDC5	Thioredoxin domain-containing protein
A0A4X1VGT1	Ubiquitin thioesterase
A0A4X1VHS3	ATP binding cassette subfamily E member 1
A0A4X1VIS8	Gluconolactonase
A0A4X1VKL9	AHNAK nucleoprotein
A0A4X1VKR2	Ubiquitin carboxyl-terminal hydrolase 7
A0A4X1VM01	Endo/exonuclease/phosphatase domain-containing protein
A0A4X1VMT5	40S ribosomal protein S28
A0A4X1VNJ8	Ubiquitin carboxyl-terminal hydrolase
A0A4X1VNN0	Flap endonuclease 1
A0A4X1VNN9	40S ribosomal protein S9
A0A4X1VPI9	SMC hinge domain-containing protein
A0A4X1VQQ7	Ras-related GTP-binding protein
A0A4X1VR59	RecQ mediated genome instability 2
A0A4X1VRI2	Transcription initiation factor IIF subunit alpha
A0A4X1VRW2	Myosin heavy chain 14
A0A4X1VSA7	AP-2 complex subunit alpha
A0A4X1VSD1	Myosin VIIB
A0A4X1VSI5	Prefoldin subunit 2
A0A4X1VTE1	Tyrosine--tRNA ligase
A0A4X1VTQ7	Zinc finger C3HC-type containing 1
A0A4X1VUF2	Ubiquitin-like domain-containing protein
A0A4X1VUM6	Cold-inducible RNA-binding protein
A0A4X1VVV7	NSF attachment protein alpha
A0A4X1VWT0	CCT-beta
A0A4X1VWX9	Phosphoglycerate kinase
A0A4X1VX64	Thioredoxin domain-containing protein
A0A4X1VXZ5	Immunoglobulin binding protein 1
A0A4X1VYC8	KH domain-containing protein
A0A4X1VYE4	Large ribosomal subunit protein uL13
A0A4X1VYM5	Large ribosomal subunit protein uL5
A0A4X1VZ98	V-type proton ATPase subunit F
A0A4X1W025	60S ribosomal protein L18
A0A4X1W038	ubiquitinyl hydrolase 1
A0A4X1W070	S-adenosylmethionine synthase
A0A4X1W0I9	UBR-type domain-containing protein
A0A4X1W0N4	Protein S100
A0A4X1W0Z3	Hexokinase
A0A4X1W191	DZF domain-containing protein
A0A4X1W1R6	Staphylococcal nuclease domain-containing protein
A0A4X1W2D8	ADP-ribosylation factor
A0A4X1W2G2	Cytochrome c
A0A4X1W2L7	G protein nucleolar 3 like
A0A4X1W3B6	Annexin
A0A4X1W4U5	Ubiquitin carboxyl-terminal hydrolase
A0A4X1W580	Cytidine deaminase
A0A4X1W617	Aldo_ket_red domain-containing protein
A0A4X1W659	Dynactin subunit 2
A0A4X1W661	CSD domain-containing protein
A0A4X1W6J0	Actin like 8
A0A4X1W7E2	Protein-arginine deiminase
A0A4X1W7I9	Prostaglandin E synthase 3
A0A4X1W7L8	Proteasome subunit alpha type
A0A4X1W8F0	Protein kinase domain-containing protein
A0A4X1W912	EF-hand domain family member D2
A0A4X1W9D1	40S ribosomal protein S8
A0A4X1W9X7	Uncharacterized protein
A0A4X1WA58	Actin-related protein 2
A0A4X1WB27	ubiquitinyl hydrolase 1
A0A4X1WBE6	T-complex protein 1 subunit delta
A0A4X1WBK2	IF rod domain-containing protein
A0A4X1WBQ4	Perilipin
A0A4X1WCL9	Tubulin alpha chain
A0A5G2Q847	SH3 domain containing GRB2 like 2, endophilin A1
A0A5G2QBW4	N-alpha-acetyltransferase 10, NatA catalytic subunit
A0A5G2QFP8	Isoprenylcysteine carboxyl methyltransferase
A0A5G2QI19	Proteasome subunit alpha type
A0A5G2QMF9	UTP--glucose-1-phosphate uridylyltransferase
A0A5G2QML3	Histone H2B
A0A5G2QZC6	UBC core domain-containing protein
A0A5G2R2Q4	AIR carboxylase
A0A5K1V863	ATP-dependent 6-phosphofructokinase
A0A5K1VU58	Histone-binding protein RBBP4
A0A5S6G7K0	GTP-binding protein SAR1a
A0A5S6GB93	Membrane-associated progesterone receptor component 1
A0A6M5K8J2	4-trimethylaminobutyraldehyde dehydrogenase
A3EX84	Lectin galactoside-binding soluble 3
A5A758	Keratin, type II cytoskeletal 1
A5GFZ6	Adenylyltransferase and sulfurtransferase MOCS3
B0KYV5	LIM domain and actin-binding protein 1
B2CZR7	CFL2b variant 1
B6VAP9	DNA-(apurinic or apyrimidinic site) endonuclease
E3UV40	Mitogen-activated protein kinase
F1RMF9	Family with sequence similarity 111 member B
F1RPB1	medium-chain acyl-CoA ligase
F1RQC5	La ribonucleoprotein 1, translational regulator
F1S2H8	IQ motif containing GTPase activating protein 2
F1S982	Coatomer subunit beta
F1SB63	T-complex protein 1 subunit alpha
F1SEV8	Elongation factor 1-delta
F2Q9A3	Peptidyl-prolyl cis-trans isomerase
F2Z4Z4	Casein kinase I isoform alpha
F2Z505	Eukaryotic peptide chain release factor subunit 1
F2Z5Q6	40S ribosomal protein S6
G3CKJ2	Glyceraldehyde-3-phosphate dehydrogenase
I3LRS5	aldehyde dehydrogenase (NAD(+))
I3LUZ1	Uncharacterized protein
K7GP28	Hydroxysteroid 17-beta dehydrogenase 10
K9IVQ6	Plectin
O19004	Serine/threonine-protein kinase A-Raf
P02550	Tubulin alpha-1A chain
P34930	Heat shock 70 kDa protein 1A
P62272	Small ribosomal subunit protein uS13
P62901	Large ribosomal subunit protein eL31
P63221	Small ribosomal subunit protein eS21
Q06AU6	Ras-related protein Rab-5A
Q29092	Endoplasmin
Q2YGT9	Large ribosomal subunit protein eL6
Q6XGY2	2,4-dienoyl-CoA reductase [(3E)-enoyl-CoA-producing]
Q9MYT8	ATP synthase subunit e, mitochondrial

## Sheet: S4
Identified proteins in COPⅡ vesicles ( in un-infected cells)
Protein. ID	Protein.names
A0A023VTS2	Deoxynucleoside triphosphate triphosphohydrolase SAMHD1
A0A077ETG0	RING-type E3 ubiquitin transferase
A0A096ZXA2	Serine/threonine-protein kinase OSR1
A0A0A0MY60	Signal transducer and activator of transcription
A0A0A7HF29	Probable ATP-dependent RNA helicase DDX5
A0A0B8RS61	Ubiquitinyl hydrolase 1
A0A0B8RS82	Transcription elongation factor spt6
A0A0B8RSA8	Ribosomal L1 domain containing 1
A0A0B8RSA9	60S ribosomal protein L7a
A0A0B8RSB9	RAB GTPase activating protein 1-like
A0A0B8RSC2	Ras-related protein Rab-2A
A0A0B8RSC7	Proteasome (Prosome, macropain) 26S subunit, non-ATPase, 3
A0A0B8RSG1	Platelet-activating factor acetylhydrolase IB subunit alpha
A0A0B8RSH5	Nuclear mitotic apparatus protein 1
A0A0B8RSJ1	Protein NDRG1
A0A0B8RSK1	Myosin IE
A0A0B8RSM3	Mitogen-activated protein kinase kinase kinase kinase
A0A0B8RSR5	Interleukin enhancer binding factor 3, 90kDa
A0A0B8RSV6	G protein pathway suppressor 1
A0A0B8RSX6	Filamin A, alpha
A0A0B8RSY4	Niban-like protein 1
A0A0B8RSY9	phosphopyruvate hydratase
A0A0B8RT07	DEK proto-oncogene
A0A0B8RT09	DDHD domain containing 2
A0A0B8RT13	Ubiquitin C
A0A0B8RT59	Cullin-associated and neddylation-dissociated 1
A0A0B8RT73	Mitochondrial 2-oxoglutarate/malate carrier protein
A0A0B8RT83	SERPINE1 mRNA binding protein 1
A0A0B8RT88	AP-3 complex subunit mu-1
A0A0B8RT92	RRP12-like protein
A0A0B8RT94	A kinase (PRKA) anchor protein 8-like
A0A0B8RT95	Large ribosomal subunit protein uL4
A0A0B8RTA2	Actin, cytoplasmic 2
A0A0B8RTB3	RAB GTPase activating protein 1
A0A0B8RTB9	26S proteasome non-ATPase regulatory subunit 1
A0A0B8RTC9	Phospholipase A2-activating protein
A0A0B8RTE6	Optineurin
A0A0B8RTF0	Negative regulator of ubiquitin-like proteins 1
A0A0B8RTI4	LPS-responsive vesicle trafficking, beach and anchor containing
A0A0B8RTJ2	Kinesin light chain
A0A0B8RTS1	Disco-interacting protein 2-like B
A0A0B8RTV8	Caspase-3
A0A0B8RTW4	BRISC and BRCA1-A complex member 2
A0A0B8RTX3	Adaptor protein, phosphotyrosine interaction, PH domain and leucine zipper containing 1
A0A0B8RTX5	AP-2 complex subunit mu
A0A0B8RTY2	Actin, cytoplasmic 1
A0A0B8RTY4	Cytoplasmic aconitate hydratase
A0A0B8RTY5	Short-chain specific acyl-CoA dehydrogenase, mitochondrial
A0A0B8RVD2	14-3-3 protein beta/alpha
A0A0B8RVD8	Vimentin
A0A0B8RVE5	Tetratricopeptide repeat domain 27
A0A0B8RVE7	TROVE domain family, member 2
A0A0B8RVF9	SWAP switching B-cell complex 70kDa subunit
A0A0B8RVG3	Non-specific serine/threonine protein kinase
A0A0B8RVH3	Nonsense-mediated mRNA decay factor
A0A0B8RVJ1	Ribosome binding protein 1
A0A0B8RVJ2	Large ribosomal subunit protein eL28
A0A0B8RVL1	DNA-directed RNA polymerase subunit beta
A0A0B8RVL7	Phosphatidylinositol 5-phosphate 4-kinase type-2 gamma
A0A0B8RVP0	Glycylpeptide N-tetradecanoyltransferase
A0A0B8RVQ6	Mitogen-activated protein kinase kinase 4
A0A0B8RVT7	Insulin-degrading enzyme
A0A0B8RVV1	Histone deacetylase
A0A0B8RVW6	Protein farnesyltransferase/geranylgeranyltransferase type-1 subunit alpha
A0A0B8RVX1	Constitutive coactivator of PPAR-gamma-like protein 1
A0A0B8RVY5	RNA helicase
A0A0B8RVZ1	Cullin 4B
A0A0B8RW22	Late secretory pathway protein AVL9-like
A0A0B8RW28	Activating signal cointegrator 1 complex subunit 3
A0A0B8RW50	long-chain-fatty-acid--CoA ligase
A0A0B8RW53	ATP-citrate synthase
A0A0B8RW56	Acetyl-CoA carboxylase 1
A0A0B8RZ10	Ubiquitin-activating enzyme E1
A0A0B8RZ23	THUMP domain containing 3
A0A0B8RZ25	TBC1 domain family, member 2
A0A0B8RZ32	Stress-induced phosphoprotein 1
A0A0B8RZ38	Sperm associated antigen 9
A0A0B8RZ68	Protein S100
A0A0B8RZ72	60S ribosomal protein L12
A0A0B8RZ88	Prune exopolyphosphatase
A0A0B8RZA8	Poly [ADP-ribose] polymerase
A0A0B8RZA9	Proliferation-associated 2G4, 38kDa
A0A0B8RZD8	Mitogen-activated protein kinase 9
A0A0B8RZH0	Insulin-like growth factor 2 mRNA binding protein 3
A0A0B8RZJ1	GTP-binding protein 1
A0A0B8RZJ3	G1 to S phase transition 1
A0A0B8RZL4	Eukaryotic translation initiation factor 3 subunit C
A0A0B8RZM2	RNA helicase
A0A0B8RZM6	Cytoplasmic tRNA 2-thiolation protein 2
A0A0B8RZM8	Chromosome segregation 1-like protein
A0A0B8RZN4	Chloride intracellular channel protein
A0A0B8RZP0	Cyclin-dependent kinase 9
A0A0B8RZQ0	Caspase 8, apoptosis-related cysteine peptidase
A0A0B8RZQ2	F-actin-capping protein subunit alpha
A0A0B8RZS0	Non-specific serine/threonine protein kinase
A0A0B8RZS4	Actin-like protein 3
A0A0B8RZS7	Sterol O-acyltransferase 2
A0A0B8S016	RNA polymerase-associated protein RTF1-like
A0A0B8S017	60S ribosomal protein L8
A0A0B8S018	Ribosomal protein L10
A0A0B8S024	Protein tyrosine phosphatase, non-receptor type 23
A0A0B8S028	Protein phosphatase, Mg2+/Mn2+ dependent, 1G
A0A0B8S031	Pyruvate kinase
A0A0B8S042	Nitric oxide synthase-interacting protein
A0A0B8S046	Myosin VA (Heavy chain 12, myoxin)
A0A0B8S066	Interferon regulatory factor 9
A0A0B8S073	High density lipoprotein binding protein
A0A0B8S081	Guanylate binding protein 7
A0A0B8S083	Formin-like 3
A0A0B8S089	Eukaryotic translation initiation factor 3 subunit A
A0A0B8S093	ATP-dependent RNA helicase DHX29
A0A0B8S099	Citrate synthase
A0A0B8S0A1	Caseinolytic mitochondrial matrix peptidase chaperone subunit
A0A0B8S0A2	Chloride intracellular channel protein
A0A0B8S0B0	Caspase 6, apoptosis-related cysteine peptidase
A0A0B8S0B1	Adenylyl cyclase-associated protein
A0A0B8S0B6	H(+)-transporting two-sector ATPase
A0A0B8S0B9	Rho GTPase activating protein 18
A0A0B8S0C3	Adhesion regulating molecule 1
A0A0B8S0C5	Actinin, alpha 4
A0A0B8S0C6	Long-chain-fatty-acid--CoA ligase
A0A0B8S0C7	ArfGAP with coiled-coil, ankyrin repeat and PH domains 2
A0A0K1TQQ7	Carbonyl reductase 3
A0A140TAL0	Mannose-1-phosphate guanyltransferase alpha
A0A1D8MMA5	RNA helicase
A0A1L1YNR3	3-hydroxyacyl-[acyl-carrier-protein] dehydratase
A0A1P8NW32	Protein arginine methyltransferase 1 isoform 2
A0A1S6QUX2	2'-5'-oligoadenylate synthetase-like protein isoform 2
A0A1V1FLP4	SMN1 survival of motor neuron 1
A0A218PI30	Exportin 1
A0A286ZI08	UTP--glucose-1-phosphate uridylyltransferase
A0A286ZI27	Interferon induced protein 44 like
A0A286ZI49	GTPase activating protein and VPS9 domains 1
A0A286ZI52	Heterogeneous nuclear ribonucleoproteins A2/B1
A0A286ZI96	YTH N6-methyladenosine RNA binding protein 1
A0A286ZIB0	Component of oligomeric Golgi complex 7
A0A286ZIC1	Actin-depolymerizing factor
A0A286ZID2	Thymidine kinase
A0A286ZIE7	Calcium dependent secretion activator
A0A286ZIE8	Solute carrier family 25 member 4
A0A286ZIG4	Pyridoxal kinase
A0A286ZIH0	Hypoxia up-regulated 1
A0A286ZIH3	Elongation factor 1-alpha
A0A286ZIJ9	ATP-dependent 6-phosphofructokinase
A0A286ZIL5	N-acetylglucosamine-6-phosphate deacetylase
A0A286ZIN0	Heterogeneous nuclear ribonucleoprotein D
A0A286ZIV3	X-ray repair cross complementing 5
A0A286ZIY0	Fumarate hydratase, mitochondrial
A0A286ZJ03	Huntingtin
A0A286ZJ11	Structural maintenance of chromosomes protein
A0A286ZJ52	Mitotic arrest deficient 2 like 1
A0A286ZJ74	Nucleoprotein TPR
A0A286ZJ82	RAN binding protein 1
A0A286ZJ88	FERM domain-containing protein
A0A286ZJ91	Vasodilator stimulated phosphoprotein
A0A286ZJA8	Translation initiation factor eIF-2B subunit alpha
A0A286ZJC7	Protein transport protein sec16
A0A286ZJI5	Dedicator of cytokinesis 7
A0A286ZJI6	Kinesin-like protein
A0A286ZJJ2	Radixin
A0A286ZJK2	Heterogeneous nuclear ribonucleoprotein M
A0A286ZJK8	Unc-13 homolog B
A0A286ZJL5	V-type proton ATPase subunit D
A0A286ZJM4	DNA replication licensing factor MCM7
A0A286ZJN7	DENN domain containing 10
A0A286ZJP7	eIF-5a domain-containing protein
A0A286ZJQ4	Microtubule associated protein 1B
A0A286ZJR3	Heterogeneous nuclear ribonucleoprotein U
A0A286ZJS1	Sorting nexin 8
A0A286ZJW3	LIM domain containing preferred translocation partner in lipoma
A0A286ZJX8	Platelet-activating factor acetylhydrolase
A0A286ZK74	RRM domain-containing protein
A0A286ZK86	TBC1 domain family member 4
A0A286ZK87	Spectrin beta chain
A0A286ZK89	DNA mismatch repair protein Mlh1 isoform 7
A0A286ZKB8	TANK binding kinase 1
A0A286ZKC5	HATPase_c domain-containing protein
A0A286ZKE4	Polyribonucleotide 5'-hydroxyl-kinase Clp1
A0A286ZKG5	BCAR1 scaffold protein, Cas family member
A0A286ZKH3	Sepiapterin reductase
A0A286ZKK0	Dihydropyrimidinase-related protein 2
A0A286ZKS6	Hepatocyte growth factor-regulated tyrosine kinase substrate
A0A286ZKU3	RB1 inducible coiled-coil 1
A0A286ZKV7	Non-specific serine/threonine protein kinase
A0A286ZKW0	Domain E
A0A286ZL28	Tight junction protein 2
A0A286ZL42	Serine/threonine-protein phosphatase
A0A286ZL51	Ribosomal protein L23a
A0A286ZL61	Myosin IC
A0A286ZL65	Ribosomal protein L15
A0A286ZL69	Acidic leucine-rich nuclear phosphoprotein 32 family member
A0A286ZL98	Dynactin subunit 4
A0A286ZLB1	TNF receptor associated protein 1
A0A286ZLE0	RAB11 binding and LisH domain, coiled-coil and HEAT repeat containing
A0A286ZLF6	Protein kinase C
A0A286ZLI8	RNA helicase
A0A286ZLJ6	Pre-mRNA-processing factor 31
A0A286ZLP7	26S proteasome non-ATPase regulatory subunit 9
A0A286ZLQ8	RALY heterogeneous nuclear ribonucleoprotein
A0A286ZLR9	THUMP domain containing 2
A0A286ZLT4	Armadillo repeat containing 6
A0A286ZLU4	USO1 vesicle transport factor
A0A286ZLV5	Coactivator-associated arginine methyltransferase 1
A0A286ZLX7	Tumor protein D52
A0A286ZMA6	Betaine--homocysteine S-methyltransferase
A0A286ZMD1	GlcNAc kinase
A0A286ZMH7	4-alpha-glucanotransferase
A0A286ZMI2	Non-specific serine/threonine protein kinase
A0A286ZMM6	Cullin 1
A0A286ZMT0	MARVEL domain-containing protein
A0A286ZMT3	RING finger protein 214 isoform 1
A0A286ZMU8	Cullin 5
A0A286ZMW9	TPD52 like 2
A0A286ZN47	ADP-ribosylation factor-like protein 3
A0A286ZN68	Protein MON2 homolog
A0A286ZN85	Signal transducer and activator of transcription
A0A286ZND5	Peroxiredoxin-1
A0A286ZNG1	Ribosomal protein S6 kinase
A0A286ZNH3	2-iminobutanoate/2-iminopropanoate deaminase
A0A286ZNL3	Nicotinamide phosphoribosyltransferase
A0A286ZNN1	Plakophilin 3
A0A286ZNN8	Ankyrin repeat domain 17
A0A286ZNU5	Arginyl-tRNA--protein transferase 1
A0A286ZNV0	Superoxide dismutase [Cu-Zn]
A0A286ZNW6	Sorting nexin 24
A0A286ZNX3	L-lactate dehydrogenase
A0A286ZNY1	Tubulin alpha chain
A0A286ZP05	Pericentriolar material 1
A0A286ZP17	DnaJ heat shock protein family (Hsp40) member B2
A0A286ZP20	Misshapen like kinase 1
A0A286ZP57	Methionine--tRNA ligase, cytoplasmic
A0A286ZP62	Coatomer subunit zeta
A0A286ZP69	RAB7A, member RAS oncogene family
A0A286ZPB2	DNA-directed RNA polymerase subunit
A0A286ZPC6	Galactokinase 2
A0A286ZPC8	Heat shock cognate 71 kDa protein
A0A286ZPE3	Helix-destabilizing protein
A0A286ZPG4	Filamin B
A0A286ZPH4	Ubiquitin-conjugating enzyme E2 D2
A0A286ZPI3	COP9 signalosome complex subunit 2
A0A286ZPJ6	Cytosolic Fe-S cluster assembly factor NUBP2
A0A286ZPQ4	DENN domain containing 4C
A0A286ZPR5	Eukaryotic translation initiation factor 2A
A0A286ZPT0	Coatomer subunit beta'
A0A286ZPW1	E3 ubiquitin-protein ligase
A0A286ZPX5	Active breakpoint cluster region-related protein
A0A286ZPY9	Actin-related protein 2/3 complex subunit 4
A0A286ZQ12	Coatomer subunit gamma
A0A286ZQ44	Dicarbonyl and L-xylulose reductase
A0A286ZQ68	Nuclear autoantigen Sp-100
A0A286ZQ79	Adenylate kinase isoenzyme 1
A0A286ZQC1	SGT1 homolog, MIS12 kinetochore complex assembly cochaperone
A0A286ZQN9	Heterogeneous nuclear ribonucleoprotein H1
A0A286ZQQ4	Protein kinase AMP-activated non-catalytic subunit beta 2
A0A286ZQS7	Sec1 family domain containing 1
A0A286ZQW0	Glutamyl-tRNA synthetase
A0A286ZQZ0	PDS5 cohesin associated factor A
A0A286ZR02	PAS domain containing serine/threonine kinase
A0A286ZR20	Phosphoinositide phospholipase C
A0A286ZR21	HECT-type E3 ubiquitin transferase
A0A286ZR26	Endoribonuclease Dicer
A0A286ZR45	Adducin 1
A0A286ZR95	Myotubularin
A0A286ZRC7	Dynactin subunit 1
A0A286ZRC8	Septin-2
A0A286ZRD4	Tight junction protein 1
A0A286ZRE1	Tropomyosin alpha-1 chain
A0A286ZRI2	Ubiquitin recognition factor in ER associated degradation 1
A0A286ZRI5	Galectin
A0A286ZRM3	FLII actin remodeling protein
A0A286ZRN4	WASH complex subunit 5
A0A286ZRU9	Collagen-binding protein
A0A286ZRZ8	Cingulin like 1
A0A286ZS31	6-phosphogluconolactonase
A0A286ZS39	Agrin
A0A286ZS50	40S ribosomal protein S23
A0A286ZS52	Metastasis associated 1
A0A286ZS79	Eukaryotic translation initiation factor 2D
A0A286ZSB5	15S Mg(2+)-ATPase p97 subunit
A0A286ZSE4	Ubiquitin-protein ligase E3A
A0A286ZSG2	Guanine nucleotide exchange factor H1
A0A286ZSI8	WD repeat-containing protein 76
A0A286ZSL2	Allograft inflammatory factor 1 like
A0A286ZSM8	Phosphoinositide-3-kinase adaptor protein 1
A0A286ZSP4	Heat shock transcription factor 1
A0A286ZSR2	Phosphorylated adapter RNA export protein
A0A286ZSX7	Serine/threonine-protein kinase ULK3
A0A286ZT02	Isoaspartyl peptidase/L-asparaginase
A0A286ZT11	Histone deacetylase 6
A0A286ZT13	Albumin
A0A286ZT21	RNA helicase
A0A286ZT34	Basic leucine zipper and W2 domains 2
A0A286ZT52	TPR_REGION domain-containing protein
A0A286ZT78	USH1 protein network component harmonin
A0A286ZT82	Transgelin
A0A286ZT83	RAN binding protein 3
A0A286ZTA0	Spire type actin nucleation factor 1
A0A286ZTB7	Gem nuclear organelle associated protein 4
A0A286ZTC1	DNA primase large subunit
A0A286ZTD8	Adapter molecule crk
A0A286ZTJ6	Coronin
A0A286ZTL2	Dmx like 1
A0A286ZTN0	Nuclear receptor binding protein 1
A0A286ZTN5	G3BP stress granule assembly factor 1
A0A286ZTU1	Surfeit 2
A0A286ZTV9	Kinectin 1
A0A286ZTZ3	Oxidation resistance 1
A0A286ZU42	Phosphatidylinositol binding clathrin assembly protein
A0A286ZU44	Uncharacterized protein
A0A286ZUC0	Non-specific serine/threonine protein kinase
A0A286ZUH0	Caldesmon 1
A0A286ZUK6	GDP-4-keto-6-deoxy-D-mannose-3,5-epimerase-4-reductase
A0A286ZUQ6	Adaptin ear-binding coat-associated protein 1
A0A286ZUT6	A-kinase anchoring protein 9
A0A286ZUU8	Exportin 7
A0A286ZUW0	Glutamine--fructose-6-phosphate transaminase (isomerizing)
A0A286ZUZ1	Sorting nexin-2
A0A286ZV07	Fucose kinase
A0A286ZV48	2-oxoglutarate dehydrogenase complex component E1
A0A286ZV62	RNA helicase
A0A286ZV67	3-phosphoinositide-dependent protein kinase 1
A0A286ZVA8	Tripartite motif containing 28
A0A286ZVB9	Protein RER1
A0A286ZVE7	Cofilin, non-muscle isoform
A0A286ZVF7	Selenide, water dikinase
A0A286ZVJ2	small monomeric GTPase
A0A286ZVQ0	Uncharacterized protein
A0A286ZVQ3	NACHT domain-containing protein
A0A286ZVR9	EPS8 like 2
A0A286ZVS0	Splicing factor 3B subunit 3
A0A286ZW46	Vacuolar protein-sorting-associated protein 36
A0A286ZW72	60S ribosomal protein L14
A0A286ZWF2	Rho guanine nucleotide exchange factor 12
A0A286ZWG1	NPL4 homolog, ubiquitin recognition factor
A0A286ZWJ9	Succinate--CoA ligase [GDP-forming] subunit beta, mitochondrial
A0A286ZWN2	Caspase 10
A0A286ZWV2	SRSF protein kinase 1
A0A286ZWX9	DExD/H-box helicase 60
A0A286ZWY6	Kinesin light chain
A0A286ZWZ7	Gem nuclear organelle associated protein 5
A0A286ZX08	CAP-Gly domain containing linker protein 2
A0A286ZX14	Spliceosome associated factor 3, U4/U6 recycling protein
A0A286ZX26	Cathepsin D
A0A286ZX58	Rap1 GTPase-GDP dissociation stimulator 1
A0A286ZX70	40S ribosomal protein S19
A0A286ZX74	Serine and arginine rich splicing factor 5
A0A286ZXF2	HCLS1 binding protein 3
A0A286ZXG4	Proteasome 26S subunit, ATPase 6
A0A286ZXJ3	Transmembrane protein 33
A0A286ZXJ6	Serine/threonine-protein phosphatase
A0A286ZXK9	Armadillo repeat-containing protein 8
A0A286ZXT8	E2 ubiquitin-conjugating enzyme
A0A286ZXX4	Proteasome assembly chaperone 2
A0A286ZXZ9	Erythrocyte membrane protein band 4.1 like 2
A0A286ZY37	Glutamine amidotransferase
A0A286ZY45	Caspase 2
A0A286ZY95	Fibronectin
A0A286ZYB6	Nitric oxide synthase
A0A286ZYE1	HID1 domain containing
A0A286ZYE6	Isocitrate dehydrogenase [NADP]
A0A286ZYH6	dTMP kinase
A0A286ZYJ8	UPF1 RNA helicase and ATPase
A0A286ZYN1	Hexose-6-phosphate dehydrogenase/glucose 1-dehydrogenase
A0A286ZYQ4	Lymphocyte cytosolic protein 1
A0A286ZYS2	Aspartate--tRNA ligase, cytoplasmic
A0A286ZYY8	MYB binding protein 1a
A0A286ZZ05	Peptide-N(4)-(N-acetyl-beta-glucosaminyl)asparagine amidase
A0A286ZZ18	IST1 homolog
A0A286ZZ30	Myosin IXB
A0A286ZZ36	RNA binding motif protein 14
A0A286ZZ97	Caveolae associated protein 1
A0A286ZZB7	H1.4 linker histone, cluster member
A0A286ZZE5	LUC7 like
A0A286ZZG7	Eukaryotic translation initiation factor 4 gamma 1
A0A286ZZL8	Polyadenylate-binding protein
A0A286ZZP8	Signal recognition particle subunit SRP72
A0A286ZZQ0	Sorting nexin 6
A0A286ZZQ2	TBC1 domain containing kinase
A0A286ZZR6	TYR_PHOSPHATASE_2 domain-containing protein
A0A286ZZS1	Adenosine kinase
A0A286ZZT7	General transcription factor IIF subunit 2
A0A287A014	40S ribosomal protein S15a
A0A287A017	Tetratricopeptide repeat domain 12
A0A287A026	Protein arginine N-methyltransferase 5
A0A287A059	Actin related protein 1A
A0A287A078	Laminin subunit gamma 1
A0A287A095	O-GlcNAc transferase subunit p110
A0A287A096	Eukaryotic translation initiation factor 2 subunit 1
A0A287A0G6	MMS19 nucleotide excision repair protein
A0A287A0G9	Eukaryotic translation initiation factor 3 subunit K
A0A287A0H1	Uridine phosphorylase
A0A287A0I8	Drebrin 1
A0A287A0Q6	Tyrosine 3-monooxygenase/tryptophan 5-monooxygenase activation protein zeta
A0A287A0V6	Pyrroline-5-carboxylate reductase
A0A287A0V9	Phosphorylase b kinase regulatory subunit
A0A287A0Y1	MYG1 exonuclease
A0A287A133	Asparagine--tRNA ligase
A0A287A140	YKT6 v-SNARE homolog
A0A287A1A0	Ankyrin repeat and FYVE domain containing 1
A0A287A1F0	Vacuolar protein sorting 13 homolog C
A0A287A1G4	PDZ and LIM domain 5
A0A287A1G6	Hexokinase
A0A287A1K3	Coiled-coil domain containing 6
A0A287A1M9	ADP ribosylation factor 4
A0A287A1N7	N-myc downstream-regulated gene 3 protein
A0A287A1P5	Phosphoribosyl pyrophosphate synthetase associated protein 1
A0A287A1U5	10 kDa heat shock protein, mitochondrial
A0A287A1V7	Kinesin-like protein
A0A287A217	Tubulin beta 4B class IVb
A0A287A229	EH domain containing 1
A0A287A286	TRASH domain-containing protein
A0A287A2B5	Cyclin dependent kinase 2 interacting protein
A0A287A2C3	Catalase
A0A287A2D7	Thyroid hormone receptor interactor 11
A0A287A2D9	Family with sequence similarity 120B
A0A287A2F4	Arkadia (RNF111) N-terminal like PKA signaling regulator 2N
A0A287A2F9	Transcription elongation factor A1
A0A287A2R9	14_3_3 domain-containing protein
A0A287A2S2	MAGUK p55 subfamily member 6 isoform X1
A0A287A2S6	SH3 domain binding glutamate rich protein like
A0A287A2T9	Twinfilin actin binding protein 1
A0A287A2X5	Gluconokinase
A0A287A2X9	Ankyrin repeat domain 28
A0A287A2Y0	Thyroid hormone receptor associated protein 3
A0A287A354	APC-binding protein EB1
A0A287A391	Elongation factor 1-alpha
A0A287A3B5	Hydroxysteroid 17-beta dehydrogenase 4
A0A287A3E6	Ubiquitin protein ligase E3 component n-recognin 5
A0A287A3H0	LUC7 like 2, pre-mRNA splicing factor
A0A287A3I8	Centrosomal protein 192
A0A287A3K5	Ribosomal protein S6 kinase
A0A287A3P5	Twinfilin actin binding protein 2
A0A287A3W3	Pyrroline-5-carboxylate reductase
A0A287A3X9	6-phosphofructo-2-kinase
A0A287A3Z4	Plasma retinol-binding protein
A0A287A4F2	Splicing factor proline and glutamine rich
A0A287A4H2	Purine rich element binding protein B
A0A287A4J9	GRIP1 associated protein 1
A0A287A4T3	protein-serine/threonine phosphatase
A0A287A4W5	Isoleucyl-tRNA synthetase
A0A287A4W6	Ras-related protein Rab-21
A0A287A584	RNA helicase
A0A287A5A7	Copine 3
A0A287A5B4	BRO1 domain-containing protein
A0A287A5D6	3'(2'), 5'-bisphosphate nucleotidase 1
A0A287A5F7	Serine/threonine-protein phosphatase 2A 65 kDa regulatory subunit A beta isoform
A0A287A5I0	C-terminal binding protein 1
A0A287A5I7	Unc-45 myosin chaperone A
A0A287A5J3	Autophagy related 16 like 1
A0A287A5N5	Coronin
A0A287A5P3	116 kDa U5 small nuclear ribonucleoprotein component
A0A287A5Q1	I-kappa-B kinase
A0A287A5Q9	Elongator complex protein 3
A0A287A5S6	Tropomodulin 3
A0A287A5V9	RNA helicase
A0A287A658	YTH N6-methyladenosine RNA binding protein 3
A0A287A690	Peroxiredoxin-2
A0A287A699	Heterogeneous nuclear ribonucleoprotein K
A0A287A6D1	Peptidylprolyl isomerase like 2
A0A287A6H2	Golgi associated PDZ and coiled-coil motif containing
A0A287A6L4	Replication factor C subunit 5
A0A287A6L6	RING-type domain-containing protein
A0A287A6N8	RNA helicase
A0A287A6Q3	ASH2 like, histone lysine methyltransferase complex subunit
A0A287A6R2	Heterogeneous nuclear ribonucleoprotein H3
A0A287A6X6	Ras homolog, mTORC1 binding
A0A287A705	Rho-associated protein kinase 1
A0A287A765	Importin-9
A0A287A7C2	Aspartyl aminopeptidase
A0A287A7D8	Coatomer subunit epsilon
A0A287A7H6	RNA helicase
A0A287A7Q7	Eukaryotic translation initiation factor 5
A0A287A7R6	Dynamin GTPase
A0A287A864	GIPC PDZ domain containing family member 1
A0A287A888	Programmed cell death 6
A0A287A892	Ubiquitin specific peptidase 19
A0A287A8C3	Integrin-linked protein kinase
A0A287A8C7	Plectin
A0A287A8E9	Keratin 8
A0A287A8H7	diphosphoinositol-polyphosphate diphosphatase
A0A287A8J7	Ribonucleoside-diphosphate reductase
A0A287A8M1	Isocitrate dehydrogenase [NADP]
A0A287A8P8	UDP-glucose 4-epimerase
A0A287A8S0	LIM and SH3 domain protein 1
A0A287A8T0	Ribosomal protein L7
A0A287A8V1	RNA helicase
A0A287A8X1	Notchless protein homolog 1
A0A287A8X8	LRRcap domain-containing protein
A0A287A900	Adseverin
A0A287A9C0	Sorting nexin 4
A0A287A9F0	Mitogen-activated protein kinase kinase kinase kinase 2
A0A287A9G3	G protein subunit alpha o1
A0A287A9G4	Argininosuccinate synthase
A0A287A9Y6	40S ribosomal protein S7
A0A287AA21	Enoyl-CoA hydratase, mitochondrial
A0A287AA25	Peptidylprolyl isomerase
A0A287AA47	GCS light chain
A0A287AA99	Phytanoyl-CoA 2-hydroxylase interacting protein like
A0A287AAA2	Nardilysin convertase
A0A287AAD2	Microtubule associated protein 7
A0A287AAD4	Serine/threonine-protein phosphatase 6 regulatory ankyrin repeat subunit B isoform X2
A0A287AAL6	Four and a half LIM domains 1
A0A287AAM6	Vacuolar protein-sorting-associated protein 25
A0A287AB21	Protein phosphatase 4 regulatory subunit 1
A0A287ABU6	Dihydrofolate reductase
A0A287ABZ4	BRO1 domain- and CAAX motif-containing protein
A0A287AC34	Talin 1
A0A287ACG0	Deubiquitinating enzyme CYLD
A0A287ACL6	40S ribosomal protein S24
A0A287ACN4	Nuclear pore complex protein Nup93
A0A287ACR8	N-acetyltransferase domain-containing protein
A0A287AD09	Nucleosome assembly protein 1 like 1
A0A287AD42	Methionine aminopeptidase 2
A0A287AD45	Hypoxanthine phosphoribosyltransferase
A0A287AD49	Microtubule-associated protein RP/EB family member 2
A0A287ADG1	Drebrin like
A0A287ADJ2	75 kDa glucose-regulated protein
A0A287ADL8	26S proteasome non-ATPase regulatory subunit 4
A0A287ADY2	Phenylalanyl-tRNA synthetase beta subunit
A0A287AE05	Uridine-cytidine kinase
A0A287AE06	Lamin isoform A
A0A287AE26	Protein-associating with the carboxyl-terminal domain of ezrin isoform 1
A0A287AEH0	Proteasome 26S subunit, non-ATPase 7
A0A287AEI6	Importin subunit alpha
A0A287AEJ8	Ubiquitin carboxyl-terminal hydrolase
A0A287AEK2	cAMP-dependent protein kinase type II-alpha regulatory subunit
A0A287AEM2	40S ribosomal protein S5
A0A287AEQ6	Nucleosome assembly protein 1 like 4
A0A287AEU6	Methionine adenosyltransferase 2 subunit beta
A0A287AEU7	DNA mismatch repair protein
A0A287AEX2	Methyltransferase like 26
A0A287AF36	Tyrosine-protein phosphatase non-receptor type 12
A0A287AF78	ENAH actin regulator
A0A287AFB8	Family with sequence similarity 114 member A1
A0A287AFP7	RNA helicase
A0A287AG10	Mixed lineage kinase domain like pseudokinase
A0A287AG29	Calreticulin
A0A287AG37	G3BP stress granule assembly factor 2
A0A287AGE4	Tyrosyl-DNA phosphodiesterase 1
A0A287AGI4	Structural maintenance of chromosomes protein 2
A0A287AGM8	Dolichyl-diphosphooligosaccharide--protein glycosyltransferase 48 kDa subunit
A0A287AGM9	Leucine rich repeat containing 40
A0A287AGR0	NSFL1 cofactor p47
A0A287AGU2	ATP synthase subunit alpha
A0A287AGU7	Tubulin beta chain
A0A287AHA6	AP-1 complex subunit mu-1
A0A287AHC3	Myoferlin
A0A287AHH7	Uridine-cytidine kinase
A0A287AHI1	Importin subunit alpha
A0A287AHS0	Uncharacterized protein
A0A287AHX0	Calcium/calmodulin-dependent protein kinase
A0A287AI15	Kinesin family member 21A
A0A287AI47	Uncharacterized protein
A0A287AIE6	ATPase GET3
A0A287AIF2	Myosin IB
A0A287AIQ8	Uncharacterized protein
A0A287AIR8	PX domain-containing protein
A0A287AIS2	Craniofacial development protein 1
A0A287AIW3	Dynein light intermediate chain
A0A287AJ85	U1 small nuclear ribonucleoprotein 70 kDa
A0A287AJB4	Splicing factor U2AF 35 kDa subunit
A0A287AJC7	Microfibril associated protein 1
A0A287AJJ2	Non-SMC condensin I complex subunit G
A0A287AJK9	Mitogen-activated protein kinase
A0A287AJM0	ADP-ribosylation factor-binding protein GGA1 isoform 1
A0A287AJQ2	Phosphoglycerate mutase
A0A287AJQ6	Dishevelled segment polarity protein 2
A0A287AJR4	NHP2-like protein 1
A0A287AJT8	BICD cargo adaptor 2
A0A287AJY4	NCK associated protein 1
A0A287AJZ1	Signal transducer and activator of transcription
A0A287AK02	Ubiquitin like modifier activating enzyme 6
A0A287AK19	Moesin
A0A287AK21	Transgelin
A0A287AK28	Protein phosphatase 1H
A0A287AK42	Phosducin like 3
A0A287AKA2	Aminoacyl tRNA synthetase complex interacting multifunctional protein 1
A0A287AKA8	Centrosomal protein 170B
A0A287AKG8	Interferon regulatory factor 2 binding protein 2
A0A287AKH0	DIRAS family GTPase 2
A0A287AKI9	Lysine--tRNA ligase
A0A287AKN4	Kinesin family member 15
A0A287AKR7	Heat shock protein family A (Hsp70) member 14
A0A287AKR9	Nucleolar GTP-binding protein 2
A0A287AKW7	Elongator complex protein 1
A0A287AKW8	Eukaryotic translation initiation factor 2B subunit delta
A0A287AKY1	cAMP-dependent protein kinase type I-alpha regulatory subunit
A0A287AKZ9	V-type proton ATPase subunit G
A0A287AL02	RAC-PK-alpha
A0A287AL05	Eukaryotic translation initiation factor 3 subunit L
A0A287AL38	Tripeptidyl-peptidase 2
A0A287AL59	Ethanolamine-phosphate cytidylyltransferase isoform 1
A0A287AL94	Alpha-1,4 glucan phosphorylase
A0A287ALA0	Brain abundant membrane attached signal protein 1
A0A287ALC2	RAN binding protein 2
A0A287ALH9	Mitogen-activated protein kinase kinase 3
A0A287ALZ4	Actin-related protein 2/3 complex subunit 3
A0A287AM15	Synaptotagmin like 2
A0A287AM78	Purine nucleoside phosphorylase
A0A287AME4	Ribosomal protein L37a
A0A287AMJ5	Cartilage-associated protein
A0A287AML8	Kinetochore associated 1
A0A287AMT7	HECT and RLD domain containing E3 ubiquitin protein ligase family member 6
A0A287AMZ2	T-complex protein 1 subunit gamma
A0A287AN02	26S proteasome non-ATPase regulatory subunit 2
A0A287AN33	Tropomyosin 2
A0A287ANI9	60S ribosomal protein L29
A0A287ANT8	Vesicle-fusing ATPase
A0A287AP11	Protein transport protein SEC23
A0A287AP15	Elongator complex protein 4
A0A287AP85	Clathrin interactor 1
A0A287APD4	Plastin 1
A0A287APG0	Non-specific serine/threonine protein kinase
A0A287APP7	60S ribosomal protein L27a
A0A287APR1	60S ribosomal protein L18a
A0A287APR9	Heterogeneous nuclear ribonucleoprotein U like 2
A0A287APS7	DNA polymerase
A0A287AQ14	Family with sequence similarity 83 member H
A0A287AQB6	Protein tyrosine phosphatase non-receptor type 11
A0A287AQE1	SUMO1 activating enzyme subunit 1
A0A287AQG1	Proton-translocating NAD(P)(+) transhydrogenase
A0A287AQG4	Synaptotagmin binding cytoplasmic RNA interacting protein
A0A287AQH8	Prolyl 4-hydroxylase subunit beta
A0A287AQK7	Heat shock protein HSP 90-alpha
A0A287AQP7	Interacts with SUPT6H, CTD assembly factor 1
A0A287AQT0	Replication factor C subunit 4
A0A287AQV4	Cystathionine beta-synthase
A0A287AR71	Heterogeneous nuclear ribonucleoprotein L like
A0A287AR84	DNA helicase
A0A287ARI1	Eukaryotic translation initiation factor 3 subunit F
A0A287ARM4	RNA binding motif protein 14
A0A287ARU5	Mitogen-activated protein kinase
A0A287AS29	Nucleoside diphosphate kinase
A0A287ASA9	Pleckstrin homology and FYVE domain containing 2
A0A287ASD0	60S ribosomal protein L5
A0A287ASD3	CP-type G domain-containing protein
A0A287ASM1	Importin 7
A0A287ASR3	Poly(A)-binding protein nuclear 1
A0A287AST1	Opioid growth factor receptor
A0A287AST5	DNA polymerase delta subunit 2
A0A287ASU4	40S ribosomal protein S2
A0A287ASZ5	Serine and arginine rich splicing factor 7
A0A287AT18	Proteasome subunit alpha type
A0A287AT83	Eukaryotic translation initiation factor 4B
A0A287ATN8	60 kDa chaperonin
A0A287ATP9	Ubiquitin-like modifier-activating enzyme 5
A0A287ATU4	Transportin 1
A0A287ATW2	Protein phosphatase 1 regulatory subunit
A0A287AU85	DNA helicase
A0A287AUH5	4'-phosphopantetheinyl transferase
A0A287AUW4	Activated RNA polymerase II transcriptional coactivator p15
A0A287AUZ3	Calcium binding protein 39
A0A287AV76	BAG cochaperone 2
A0A287AVB0	Eukaryotic translation initiation factor 3 subunit M
A0A287AVD7	Ubiquitin like modifier activating enzyme 7
A0A287AVI5	Ribonuclease P
A0A287AVN7	TRUD domain-containing protein
A0A287AVP4	Thioredoxin like 1
A0A287AVQ1	RNA helicase
A0A287AVV2	Voltage-dependent anion-selective channel protein 1
A0A287AW71	60S ribosomal protein L9
A0A287AWH5	Nuclear casein kinase and cyclin dependent kinase substrate 1
A0A287AWI9	Elongation factor 2
A0A287AWM5	Synaptogyrin 1
A0A287AWY0	Nucleoside diphosphate kinase 7
A0A287AX39	Large ribosomal subunit protein eL42
A0A287AX51	Epidermal growth factor receptor pathway substrate 15
A0A287AXI2	V-type proton ATPase subunit C
A0A287AXP6	2-(3-amino-3-carboxypropyl)histidine synthase subunit 2
A0A287AXY7	Protein Ric-8A
A0A287AXZ5	Cingulin
A0A287AY26	Vesicle trafficking 1
A0A287AY54	60S acidic ribosomal protein P0
A0A287AYE2	RNA helicase
A0A287AYJ2	Annexin
A0A287AYS8	SpoU_methylase domain-containing protein
A0A287AYY7	Leucine rich repeat containing 47
A0A287AZ21	Pachytene checkpoint protein 2 homolog
A0A287AZ41	60S ribosomal protein L17
A0A287AZ53	RNA cytidine acetyltransferase
A0A287AZB0	Cysteine-S-conjugate beta-lyase 2
A0A287AZG0	Rho GTPase activating protein 1
A0A287B004	RRM domain-containing protein
A0A287B088	Proteasome subunit beta
A0A287B0Q6	Dynamin-1-like protein
A0A287B0R3	CAP-Gly domain-containing linker protein 1 isoform b
A0A287B1C9	Neutral alpha-glucosidase AB
A0A287B1K1	Gamma-tubulin complex component
A0A287B1N7	Peptidylprolyl isomerase
A0A287B1T7	Dimethylargininase
A0A287B1U0	Cytokine receptor like factor 3
A0A287B1V1	Short/branched chain specific acyl-CoA dehydrogenase, mitochondrial
A0A287B1V5	Acyl-CoA thioesterase 11
A0A287B226	ADP ribosylation factor like GTPase 2
A0A287B227	Dual specificity protein phosphatase
A0A287B2G4	GCN1 activator of EIF2AK4
A0A287B2M3	40S ribosomal protein SA
A0A287B2S2	Small G protein signaling modulator 1
A0A287B2T9	Cold shock domain containing E1
A0A287B2Y5	Chromosome 12 C17orf75 homolog
A0A287B391	Magnesium dependent phosphatase 1
A0A287B3H4	DIS3 homolog, exosome endoribonuclease and 3'-5' exoribonuclease
A0A287B3M4	Serine/threonine-protein phosphatase 2A 56 kDa regulatory subunit
A0A287B3W0	WD repeat domain 70
A0A287B3Y5	CTP synthase
A0A287B425	RING-type E3 ubiquitin transferase
A0A287B4B7	Rab GDP dissociation inhibitor
A0A287B4G2	Signal transducing adaptor molecule 2
A0A287B4G4	Ras-related C3 botulinum toxin substrate 1
A0A287B4G7	SAFB like transcription modulator
A0A287B4J2	Adenosylhomocysteinase
A0A287B4N8	MARCKS like 1
A0A287B4P8	26S proteasome AAA-ATPase subunit RPT3
A0A287B4S7	Gamma-tubulin complex component
A0A287B4T3	EEF1A lysine and N-terminal methyltransferase
A0A287B4X1	G-protein-signaling modulator 1
A0A287B4X2	N-alpha-acetyltransferase 15, NatA auxiliary subunit
A0A287B4Y1	Endoplasmic reticulum protein 44
A0A287B501	E3 ubiquitin-protein ligase RBX1
A0A287B574	Succinate--CoA ligase [ADP/GDP-forming] subunit alpha, mitochondrial
A0A287B5D7	40S ribosomal protein S30
A0A287B5G9	AP complex subunit beta
A0A287B5J6	Ribosome biogenesis protein BOP1
A0A287B5M2	Mucin 4, cell surface associated
A0A287B5Q7	26S proteasome non-ATPase regulatory subunit 8
A0A287B5U7	GRIP and coiled-coil domain containing 2
A0A287B5V1	60S ribosomal protein L3
A0A287B5W0	U5 small nuclear ribonucleoprotein 200 kDa helicase
A0A287B5W2	Trypsinogen isoform X1
A0A287B669	Uncharacterized protein
A0A287B6J6	Heat shock 70 kDa protein 4
A0A287B6Q3	Procollagen-proline 4-dioxygenase
A0A287B6V8	Mitogen-activated protein kinase kinase kinase 20
A0A287B6Y1	60S ribosomal protein L30
A0A287B771	40S ribosomal protein S4
A0A287B778	Ubiquitin conjugating enzyme E2 O
A0A287B7N1	DNA polymerase
A0A287B7X9	26S proteasome non-ATPase regulatory subunit 13
A0A287B7Z3	Nucleolar and spindle associated protein 1
A0A287B883	Parathymosin
A0A287B893	TSR1 ribosome maturation factor
A0A287B8B0	Perilipin
A0A287B8F2	Regulation of nuclear pre-mRNA domain containing 1B
A0A287B8R2	Nuclear distribution protein C homolog
A0A287B900	VPS26, retromer complex component A
A0A287B906	Nexilin F-actin binding protein
A0A287B938	Multifunctional methyltransferase subunit TRM112-like protein
A0A287B975	CCHC-type zinc finger nucleic acid binding protein
A0A287B9A6	Glucosidase 2 subunit beta
A0A287B9Q1	Terminal nucleotidyltransferase 4B
A0A287B9W3	Dynein heavy chain, cytosolic
A0A287B9Y1	UDP-glucose glycoprotein glucosyltransferase 1
A0A287B9Z2	Coronin
A0A287BA12	Vesicle-fusing ATPase
A0A287BA78	Cytochrome b5 type B
A0A287BAA7	Myeloid leukemia factor 2
A0A287BAJ3	PDZ domain containing 1
A0A287BB72	Serine/threonine-protein phosphatase 2A 65 kDa regulatory subunit A alpha isoform
A0A287BBC4	5'-nucleotidase, cytosolic II
A0A287BBK1	Hydroxymethylbilane synthase
A0A287BBS9	Glucosamine 6-phosphate N-acetyltransferase
A0A287BBV0	Histone PARylation factor 1
A0A287BBV4	Myotubularin-related protein 6
A0A287BBY5	RNA helicase
A0A287BCS5	Cleavage and polyadenylation specific factor 3
A0A287BD22	Polypyrimidine tract binding protein 3
A0A287BEC7	Vesicle associated membrane protein 3
A0A287BEI7	High mobility group protein B1
A0A287BEJ0	Protein LTV1 homolog
A0A287BF06	40S ribosomal protein S27
A0A287BF30	Alanyl-tRNA editing protein Aarsd1
A0A287BFB8	Glutaredoxin 3
A0A287BFC9	Dolichyl-diphosphooligosaccharide--protein glycosyltransferase subunit 1
A0A287BFF4	Glutaminase
A0A287BFW1	Pribosyltran_N domain-containing protein
A0A287BG23	Glyceraldehyde-3-phosphate dehydrogenase
A0A287BGG6	STIP1 homology and U-box containing protein 1
A0A287BGJ9	ATP-dependent DNA helicase
A0A287BGW4	Delta-aminolevulinic acid dehydratase
A0A287BH33	Aspartate aminotransferase
A0A287BH53	RAB9B, member RAS oncogene family
A0A287BH67	Serine and arginine rich splicing factor 4
A0A287BHC3	Bifunctional UDP-N-acetylglucosamine 2-epimerase/N-acetylmannosamine kinase isoform 1
A0A287BHE7	40S ribosomal protein S14
A0A287BHJ8	F-actin monooxygenase
A0A287BHL0	Poly(rC) binding protein 2
A0A287BHY5	Keratin 2
A0A287BHY7	Aldehyde dehydrogenase, mitochondrial
A0A287BI63	Ras-related protein Rab-6A isoform X3
A0A287BIL8	78 kDa glucose-regulated protein
A0A287BIQ4	Oxysterol-binding protein
A0A287BJ19	WD repeat domain 5
A0A287BJ76	Debranching RNA lariats 1
A0A287BJ85	Immunity related GTPase Q
A0A287BJ88	Transcription factor BTF3
A0A287BJF3	Basic leucine zipper and W2 domains 1
A0A287BJX5	Epidermal growth factor receptor pathway substrate 8
A0A287BK22	60S ribosomal protein L13
A0A287BK75	Dual specificity mitogen-activated protein kinase kinase 1
A0A287BKE1	Eukaryotic translation initiation factor 4 gamma 2
A0A287BKR2	Serine hydroxymethyltransferase
A0A287BKX8	Brain-specific angiogenesis inhibitor 1-associated protein 2
A0A287BL34	Coiled-coil domain-containing protein 128
A0A287BLU9	RNA binding protein, mRNA processing factor
A0A287BLZ1	Cyclin G associated kinase
A0A287BM32	Nucleoporin 43
A0A287BM62	Carnosine dipeptidase 2
A0A287BM68	Negative elongation factor complex member B
A0A287BMB6	Heteroous nuclear ribonucleoprotein A/B
A0A287BMD4	DNA-directed RNA polymerase II subunit E
A0A287BMR4	SRP receptor subunit alpha
A0A287BMV2	Serine/arginine-rich splicing factor 1
A0A287BN36	RAB5C, member RAS oncogene family
A0A287BN69	RNA helicase
A0A287BNL3	Nuclear proteasome inhibitor UBLCP1
A0A287BNZ1	GIPC PDZ domain containing family member 2
A0A287BPA2	Mitochondrial import receptor subunit TOM34
A0A287BPB7	Serine/threonine-protein phosphatase 2A 55 kDa regulatory subunit B
A0A287BPB8	Ras-related protein Rab-14
A0A287BPJ7	Trifunctional enzyme subunit beta, mitochondrial isoform X1
A0A287BPU8	Transport and golgi organization 6 homolog
A0A287BPW4	Valyl-tRNA synthetase
A0A287BPZ7	Ubiquitin conjugating enzyme E2 E2
A0A287BQ02	Polyadenylate-binding protein
A0A287BQ14	PDGFA associated protein 1
A0A287BQI0	Catenin beta like 1
A0A287BQJ3	Microtubule associated protein RP/EB family member 3
A0A287BQP4	40S ribosomal protein S20
A0A287BQW1	Methionine aminopeptidase
A0A287BQW3	Histone H1.0
A0A287BRE0	Phenylalanine--tRNA ligase
A0A287BRL0	Spliceosome-associated protein CWC15 homolog
A0A287BRU6	Tyrosine-protein kinase
A0A287BRY0	Tropomyosin alpha-1 chain
A0A287BSA8	Ribosomal protein
A0A287BSF2	RNA-binding protein 8A
A0A287BSL7	Ubiquitin conjugating enzyme E2 V1
A0A287BSQ4	Ladinin 1
A0A287BT76	Elongation factor like GTPase 1
A0A287BTJ4	Paxillin
A0A287BTM5	DNA mismatch repair protein Msh2
A0A288CFT0	Triosephosphate isomerase
A0A288CFY3	Tropomyosin alpha-3 chain
A0A2C9F344	Diacylglycerol kinase
A0A2C9F350	Medium-chain specific acyl-CoA dehydrogenase, mitochondrial
A0A2C9F366	Heat shock 27 kDa protein
A0A2C9F393	Metavinculin
A0A2C9F3E9	Junction plakoglobin
A0A2C9F3G9	Replication termination factor 2
A0A2S1PVW1	RNA helicase
A0A480DP04	DEP domain-containing mTOR-interacting protein isoform 1
A0A480DPI8	Abscission/NoCut checkpoint regulator isoform 1
A0A480DPN6	26S proteasome regulatory subunit RPN11
A0A480E602	Nucleolin
A0A480ECQ6	Protein phosphatase methylesterase-1
A0A480EE94	Eukaryotic translation initiation factor 5B
A0A480EJB5	ATP-dependent dihydroxyacetone kinase
A0A480EJK7	Protein pelota homolog
A0A480EMA9	Short transient receptor potential channel 4-associated protein isoform a
A0A480EMD1	Ubiquitinyl hydrolase 1
A0A480EME6	Coatomer subunit alpha
A0A480EMN7	Insulin-like growth factor 2 mRNA-binding protein 2 isoform a
A0A480EUT8	Nascent polypeptide-associated complex subunit alpha isoform X2
A0A480EZK3	Aspartate carbamoyltransferase
A0A480EZL3	Protein PRRC2A
A0A480F064	Lethal(2) giant larvae protein homolog 1
A0A480F0Y3	Leucine-rich repeat flightless-interacting protein 1 isoform 5
A0A480F130	Cell cycle and apoptosis regulator protein 2
A0A480F334	Cysteinyl-tRNA synthetase
A0A480F3F0	Tubulin--tyrosine ligase-like protein 12
A0A480F483	Rho guanine nucleotide exchange factor 10
A0A480F4I4	Unconventional myosin-VIIa
A0A480F5A7	Threonyl-tRNA synthetase
A0A480F5J1	Unconventional myosin-XVIIIa isoform b
A0A480H8I5	Mitogen-activated protein kinase kinase kinase 4 isoform X1
A0A480H9Y3	Transketolase
A0A480HA19	DNA helicase
A0A480HAE4	WD repeat-containing protein 1
A0A480HIR1	Importin-5
A0A480HIX6	Zyxin
A0A480HJM6	Caspase recruitment domain-containing protein 6
A0A480HJT1	Asparagine synthetase [glutamine-hydrolyzing]
A0A480HJT2	Hermansky-Pudlak syndrome 5 protein homolog
A0A480HQB1	Alpha-actinin-1
A0A480HRR5	Elongation factor Tu
A0A480HZC8	Tubulin-specific chaperone D
A0A480I0Y2	Myosin light polypeptide 6 isoform 2
A0A480I1E7	Ras GTPase-activating-like protein IQGAP3
A0A480I1E8	Procollagen-lysine 5-dioxygenase
A0A480IFL7	Keratin, type I cytoskeletal 19
A0A480IHR8	Septin-9
A0A480IKF2	DNA-binding protein SMUBP-2
A0A480IL98	26S protease regulatory subunit 8 isoform X2
A0A480IMF8	T-complex protein 1 subunit eta
A0A480IMX3	Tubulin gamma chain
A0A480IRX8	Tumor susceptibility gene 101 protein
A0A480IRY4	Leucine-rich repeat-containing protein 41
A0A480IS07	Thrombospondin-1
A0A480ISU4	Protein kinase C
A0A480ITH0	Ubiquitin carboxyl-terminal hydrolase
A0A480ITR1	Pescadillo homolog
A0A480J1R0	DnaJ homolog subfamily C member 3
A0A480J1U7	La-related protein 7
A0A480J284	Host cell factor 1 isoform X2
A0A480J4T8	Cytoplasmic dynein 1 intermediate chain 2
A0A480J580	RNA helicase
A0A480J736	DNA-directed RNA polymerase subunit
A0A480J755	Calpain-1 catalytic subunit
A0A480J7R3	Centrosome-associated protein 350
A0A480JC11	Keratin, type II cytoskeletal 5
A0A480JGL4	Ran GTPase-activating protein 1 isoform X4
A0A480JIP6	Leucyl-tRNA synthetase
A0A480JJD1	60S ribosomal protein L27
A0A480JK28	DNA damage-binding protein 1
A0A480JK41	Eukaryotic translation initiation factor 3 subunit H
A0A480JLX9	Early endosome antigen 1
A0A480JQZ3	Programmed cell death protein 5 isoform X1
A0A480JS00	DNA topoisomerase 2
A0A480JT72	RuvB-like helicase
A0A480JUN1	ATP synthase subunit beta
A0A480JV95	Malate dehydrogenase
A0A480JW12	Trifunctional purine biosynthetic protein adenosine-3
A0A480JWC6	Nuclear factor NF-kappa-B p100 subunit isoform X2
A0A480JWC8	AP-1 complex subunit gamma
A0A480JWG2	Calcium-activated neutral proteinase 2
A0A480JX44	HECT-type E3 ubiquitin transferase
A0A480JY97	Protein transport protein Sec24D isoform X1
A0A480JYN1	Sterile alpha and TIR motif-containing protein 1
A0A480JZA2	Cullin-2
A0A480K0L7	Glutamate dehydrogenase
A0A480K104	ATP-dependent 6-phosphofructokinase
A0A480K1E2	ATP-binding cassette sub-family F member 1 isoform X1
A0A480K345	Serine/threonine-protein phosphatase 6 regulatory subunit 1
A0A480K5U4	Telomerase protein component 1 isoform 1
A0A480K792	Eukaryotic translation initiation factor 1b
A0A480K7Y8	Conserved oligomeric Golgi complex subunit 2
A0A480KA98	Aldehyde dehydrogenase
A0A480KDN7	Transmembrane and coiled-coil domain-containing protein 4
A0A480KE17	Eukaryotic translation initiation factor 2 subunit 2 isoform 1
A0A480KJB8	Malate dehydrogenase
A0A480KPK2	E3 ubiquitin-protein ligase RNF213 isoform X1
A0A480KQ60	Replication protein A subunit
A0A480KQF0	ATP-dependent (S)-NAD(P)H-hydrate dehydratase
A0A480KTJ3	Treacle protein isoform X2
A0A480KYP4	Nuclear factor of activated T cells 2
A0A480L8G8	Clustered mitochondria protein homolog
A0A480L9E2	Cullin-4A isoform 1
A0A480L9H7	Neurabin-2
A0A480LA11	Serine/threonine-protein kinase Nek9 isoform 2
A0A480LB97	Sorting nexin-1
A0A480LF55	Importin subunit beta-1 isoform 1
A0A480LIA4	EARP-interacting protein isoform 2
A0A480LKZ8	Zinc finger Ran-binding domain-containing protein 2
A0A480LQ52	AP-3 complex subunit delta
A0A480LQJ5	RNA helicase
A0A480LRK1	Ribonuclease inhibitor
A0A480LT67	Nuclear cap-binding protein subunit 1 isoform 1
A0A480LWF2	26S proteasome non-ATPase regulatory subunit 6
A0A480LYD1	tRNA (Cytosine(34)-C(5))-methyltransferase isoform 2
A0A480M011	Fatty acid synthase
A0A480M0I2	Protein FAM160B1 isoform a
A0A480M1R3	Ezrin-radixin-moesin-binding phosphoprotein 50
A0A480M2G1	Plectin isoform X12
A0A480M475	Caveolae-associated protein 3
A0A480M4R9	Coatomer subunit gamma
A0A480M6P1	26S proteasome non-ATPase regulatory subunit 11
A0A480M733	SH3 domain-binding protein 1 isoform 1
A0A480M8G4	Cell division cycle 5-like protein
A0A480MCG5	Golgi resident protein GCP60
A0A480MD51	CLIP-associating protein 1 isoform X24
A0A480MH76	NADH dehydrogenase [ubiquinone] flavoprotein 1, mitochondrial
A0A480MPT2	RNA helicase
A0A480MUW2	AICAR transformylase
A0A480MZH1	Rab GTPase-binding effector protein 1 isoform 1
A0A480N1D9	Dihydrolipoyl dehydrogenase
A0A480N487	Elongation factor 1-gamma
A0A480N4T2	Eukaryotic translation initiation factor 3 subunit B
A0A480N955	Mitogen-activated protein kinase
A0A480NDC3	RNA-binding protein NOB1
A0A480NEG5	Component of oligomeric Golgi complex 4
A0A480NFB8	Protein disulfide-isomerase
A0A480P650	2-(3-amino-3-carboxypropyl)histidine synthase subunit 1
A0A480PE19	Enoyl-CoA hydratase
A0A480PFZ3	CCT-theta
A0A480PIW6	Translation initiation factor eIF-2B subunit gamma isoform 1
A0A480PJ32	Translation initiation factor eIF2B subunit delta
A0A480PLI7	T-complex protein 1 subunit zeta isoform a
A0A480PNM6	Histone H1.4
A0A480PNR4	Plectin isoform X1-like
A0A480PRM4	Villin-1
A0A480PVP5	COMM domain-containing protein 9 isoform 1
A0A480Q0A9	Transcription elongation factor SPT5
A0A480QG19	Peptidylprolyl isomerase
A0A480QHI8	H/ACA ribonucleoprotein complex subunit 4 isoform 2
A0A480QI80	Serine/threonine-protein phosphatase
A0A480QIP5	26S proteasome non-ATPase regulatory subunit 5
A0A480QIR1	RNA polymerase II subunit A C-terminal domain phosphatase
A0A480QNI6	Actin, alpha skeletal muscle
A0A480QP12	Unconventional myosin-6
A0A480QPE7	40S ribosomal protein S12
A0A480QSK6	Actin-related protein 2/3 complex subunit
A0A480R111	Golgi-specific brefeldin A-resistance guanine nucleotide exchange factor 1 isoform 3
A0A480RHT1	Complement C3
A0A480RQR3	Arylamine N-acetyltransferase
A0A480RZI1	Protein CYR61
A0A480S0B0	Thiopurine S-methyltransferase
A0A480S1F9	Phosphoserine aminotransferase
A0A480S282	WASH complex subunit 4 isoform 2
A0A480S836	Glucose-6-phosphate isomerase
A0A480S8J2	RING finger protein 113A
A0A480SAZ0	Ankyrin-3 isoform X26
A0A480SBC0	Macrophage-capping protein
A0A480SBX4	DNA-directed RNA polymerases I and III subunit RPAC1
A0A480SCD0	Proteasome subunit alpha type
A0A480SJI2	Spermidine synthase
A0A480SKM4	Histone acetyltransferase type B catalytic subunit
A0A480SM35	Activator of 90 kDa heat shock protein ATPase homolog 1 isoform 1
A0A480SMR6	26S proteasome non-ATPase regulatory subunit 12
A0A480T0X9	Testin
A0A480T8D3	Condensin complex subunit 1
A0A480TD90	Histone H4
A0A480TDX0	Protein FAM98A isoform 1
A0A480THB8	Glutathione transferase
A0A480TJR2	Eukaryotic translation initiation factor 3 subunit E
A0A480TK33	Tubulin beta chain
A0A480TKM7	Villin-1
A0A480TKW0	A-kinase anchor protein 13 isoform 2
A0A480TMT6	Fibrinogen beta chain isoform 1 preproprotein
A0A480TP78	Galactokinase
A0A480TPJ5	Interferon regulatory factor 3 isoform X3
A0A480TQ12	Ubiquitinyl hydrolase 1
A0A480TRX5	Ribonucleases P/MRP protein subunit POP1
A0A480TTP2	Dehydrogenase/reductase SDR family member 11
A0A480TUM7	Nuclear pore complex protein Nup85
A0A480TW29	Serine/arginine-rich splicing factor 2
A0A480TX95	Zinc finger protein ZPR1 isoform 1
A0A480TXZ6	Eukaryotic translation initiation factor 3 subunit I
A0A480TY64	CTP synthase
A0A480TYA2	Myosin-9 isoform X1
A0A480TZA5	Transferrin receptor protein 1 isoform X1
A0A480TZS0	Protein-histidine N-methyltransferase
A0A480U0E1	Actin, cytoplasmic 1
A0A480UCV4	Leucine zipper transcription factor-like protein 1
A0A480UGI3	TELO2-interacting protein 2 isoform 1
A0A480UHI4	Cytosolic acyl coenzyme A thioester hydrolase isoform X1
A0A480UJH4	Ribosome biogenesis protein WDR12
A0A480UK42	Exosome complex component RRP45
A0A480UKG6	Vacuolar proton pump subunit B
A0A480UP67	Myosin-10 isoform 2
A0A480UPA5	Protein GNAS isoform GNASS
A0A480UUL9	Ezrin
A0A480UYR5	Baculoviral IAP repeat-containing protein 6 isoform X12
A0A480V3F2	Microtubule-actin cross-linking factor 1 isoform X16
A0A480V3H8	FACT complex subunit SSRP1
A0A480V540	40S ribosomal protein S13
A0A480V9A7	GATOR complex protein SEC13
A0A480VB39	Proteasome-associated protein ECM29 homolog isoform X3
A0A480VBD4	Protein FAM118B
A0A480VBR5	Oxysterol-binding protein
A0A480VDC2	Golgi to ER traffic protein 4 homolog
A0A480VDT8	Ribonuclease P protein subunit p30
A0A480VEK3	Calcium-activated neutral proteinase small subunit
A0A480VFE7	Protein FRG1
A0A480VFI2	Serine-threonine kinase receptor-associated protein
A0A480VH92	Polypyrimidine tract-binding protein 1
A0A480VIW9	26S proteasome AAA-ATPase subunit RPT1
A0A480VJP2	Protein disulfide-isomerase A6
A0A480VKD4	Nucleoplasmin-3
A0A480VMM6	p21-activated protein kinase-interacting protein 1
A0A480VQB0	Developmentally-regulated GTP-binding protein 2
A0A480VY36	Dolichyl-diphosphooligosaccharide--protein glycosyltransferase subunit DAD1
A0A480VYA5	ADP-ribose pyrophosphatase, mitochondrial isoform a
A0A480W0S0	60S ribosomal protein L21
A0A480W3A4	Lupus La protein
A0A480W6C8	Collagen alpha-2(VI) chain isoform 2C2
A0A480W7N5	Enoyl-CoA delta isomerase 2, mitochondrial isoform 2
A0A480WAA5	Target of EGR1 protein 1
A0A480WDC8	Dr1-associated corepressor
A0A480WFZ9	RNA helicase
A0A480WPM7	THUMP domain-containing protein 1
A0A480WQB6	Proteasome subunit beta
A0A480WT06	Cytoplasmic FMR1-interacting protein 1
A0A480WVB9	ALS2 C-terminal-like protein isoform 1
A0A480WXC6	Annexin
A0A480WXM5	Mini-chromosome maintenance complex-binding protein
A0A480X4F2	Vacuolar protein sorting-associated protein 35
A0A480XC77	Cysteinylglycine-S-conjugate dipeptidase
A0A480XDI2	eIF-2B GDP-GTP exchange factor subunit epsilon
A0A480XNV7	T-complex protein 1 subunit epsilon
A0A480XPI0	Interferon-induced GTP-binding protein Mx2 isoform X1
A0A480XRF3	Nucleoside diphosphate kinase
A0A480XUB1	FAS-associated factor 1
A0A480XY68	Golgi reassembly-stacking protein 2 isoform 1
A0A480XZU6	Annexin
A0A480Y0Z7	RNA-splicing ligase RtcB homolog
A0A480Y2P4	Kinesin-like protein KIF13B
A0A480Y306	GMP reductase
A0A480Y324	Spermatogenesis-associated serine-rich protein 2 isoform X1
A0A480Y3P2	Acyl-CoA dehydrogenase family member 9, mitochondrial
A0A480YYF0	Rab3 GTPase-activating protein catalytic subunit
A0A480Z1N1	Calpain-7
A0A480Z612	Intraflagellar transport protein 27 homolog
A0A480Z666	Major vault protein
A0A480ZI48	Integrin alpha-3 preproprotein
A0A480ZTX9	AP-3 complex subunit beta
A0A481A6F2	EGF domain-specific O-linked N-acetylglucosamine transferase isoform X1
A0A481AHR6	Glutathione reductase
A0A481B0J7	Carbamoyl-phosphate synthase ammonia, mitochondrial
A0A481B551	E3 ubiquitin/ISG15 ligase TRIM25
A0A481B5T2	Hydroxysteroid dehydrogenase-like protein 2 isoform 1
A0A481B5Y5	Vacuolar fusion protein CCZ1 homolog
A0A481B7T1	Caspase-7 isoform alpha
A0A481BA72	Interferon-induced GTP-binding protein Mx1
A0A481BCV8	ATP-dependent RNA helicase DDX1
A0A481C0X6	Nucleoside-diphosphate kinase
A0A481C7C1	SAP30 binding protein
A0A481CA46	Exosome complex component RRP42
A0A481CW91	Ribose-phosphate diphosphokinase
A0A481D027	55 kDa erythrocyte membrane protein
A0A481D2F4	Calponin
A0A481D3B5	Eukaryotic translation initiation factor 3 subunit D
A0A481DHP5	40S ribosomal protein S25
A0A481DKS1	ElaC homolog protein 2
A0A481DV11	Spermine synthase isoform 1
A0A4X1SEA1	AB hydrolase-1 domain-containing protein
A0A4X1SG10	Phosphatidylinositol transfer protein beta isoform
A0A4X1SG89	RRM domain-containing protein
A0A4X1SGV8	Histidine--tRNA ligase, cytoplasmic
A0A4X1SH49	zf-LYAR domain-containing protein
A0A4X1SHT1	Flavodoxin_2 domain-containing protein
A0A4X1SI58	ADP-ribosylation factor 6
A0A4X1SIJ6	Nuclear export mediator factor
A0A4X1SIW8	Semaphorin-3C
A0A4X1SJ01	SGNH_hydro domain-containing protein
A0A4X1SJ88	Bifunctional lysine-specific demethylase and histidyl-hydroxylase
A0A4X1SJK3	Dynein light chain
A0A4X1SK65	40S ribosomal protein S3a
A0A4X1SLI0	Importin subunit alpha
A0A4X1SNP4	Diaphanous related formin 1
A0A4X1SNX2	Importin N-terminal domain-containing protein
A0A4X1SP14	Voltage-dependent anion-selective channel protein 2
A0A4X1SPY8	Coatomer subunit delta
A0A4X1SQL6	Mannose-1-phosphate guanyltransferase beta
A0A4X1SRE7	Clathrin heavy chain
A0A4X1SRP3	Alanine--tRNA ligase
A0A4X1SSK9	Ceramide transfer protein
A0A4X1SSX4	MAGE domain-containing protein
A0A4X1ST20	Transforming protein RhoA
A0A4X1ST93	AAA domain-containing protein
A0A4X1SUA0	RRM domain-containing protein
A0A4X1SUF8	Sodium/potassium-transporting ATPase subunit alpha
A0A4X1SWU2	Ribosome maturation protein SBDS
A0A4X1SXE7	Shootin-1
A0A4X1SXI6	40S ribosomal protein S16
A0A4X1SY06	Tripartite motif containing 33
A0A4X1SY78	AAA domain-containing protein
A0A4X1SYJ3	Proteolipid protein 2
A0A4X1SZ04	Glutaminyl-tRNA synthetase
A0A4X1SZQ2	1-phosphatidylinositol 4,5-bisphosphate phosphodiesterase gamma
A0A4X1SZR3	Ubiquitin carboxyl-terminal hydrolase MINDY
A0A4X1T0F7	HECT-type E3 ubiquitin transferase
A0A4X1T0H8	mevalonate kinase
A0A4X1T0K7	ADP-ribosylation factor-like protein 1
A0A4X1T1R0	Coiled-coil domain-containing protein 75
A0A4X1T2U3	Annexin
A0A4X1T2W0	Acetyl-CoA carboxylase kinase
A0A4X1T3B7	C2H2-type domain-containing protein
A0A4X1T3G1	AH receptor-interacting protein
A0A4X1T568	60S acidic ribosomal protein P1
A0A4X1T5A0	Glucose-6-phosphate 1-dehydrogenase
A0A4X1T5N2	S10_plectin domain-containing protein
A0A4X1T5R6	V-type proton ATPase subunit H
A0A4X1T625	Cell cycle checkpoint control protein
A0A4X1T6H6	LRRcap domain-containing protein
A0A4X1T8E4	Prefoldin subunit 3
A0A4X1T8I3	F-actin-capping protein subunit alpha
A0A4X1T956	MARVEL domain-containing protein
A0A4X1T970	CortBP2 domain-containing protein
A0A4X1TA05	Uncharacterized protein
A0A4X1TA10	Deoxycytidine kinase
A0A4X1TAI0	Mothers against decapentaplegic homolog
A0A4X1TBT9	Tubulin beta chain
A0A4X1TC41	Protein mago nashi homolog
A0A4X1TD37	Striatin-interacting protein 1
A0A4X1TDC2	Ras-related protein Rab-11A
A0A4X1TDE4	Phosphatidylinositol-4-phosphate 3-kinase
A0A4X1TDP1	Prothymosin alpha
A0A4X1TDY8	Ankyrin repeat and MYND domain containing 2
A0A4X1TE49	Cell division cycle protein 123 homolog
A0A4X1TEH7	NudC domain-containing protein 1
A0A4X1TEN0	Protein disulfide isomerase family A member 5
A0A4X1TF68	Tetratricopeptide repeat protein 37
A0A4X1TG38	DNA helicase
A0A4X1TG89	Aldedh domain-containing protein
A0A4X1TGN8	Glutathione transferase
A0A4X1THF8	Glyceraldehyde-3-phosphate dehydrogenase
A0A4X1THV0	Laminin subunit beta-3
A0A4X1TIM3	WD_REPEATS_REGION domain-containing protein
A0A4X1TJX6	Sorting nexin-17
A0A4X1TL32	SET nuclear proto-oncogene
A0A4X1TMH0	Clusterin
A0A4X1TMH4	GPN-loop GTPase
A0A4X1TMZ1	Acyl-coenzyme A thioesterase 4-like
A0A4X1TN89	Uncharacterized protein
A0A4X1TNB7	Fascin domain-containing protein
A0A4X1TNJ1	COP9 signalosome complex subunit 4
A0A4X1TPL1	Rhophilin Rho GTPase binding protein 2
A0A4X1TPP0	Annexin
A0A4X1TPX3	SERPIN domain-containing protein
A0A4X1TQG6	Family with sequence similarity 114 member A2
A0A4X1TQQ6	TRMT1-like protein
A0A4X1TR87	Amidophosphoribosyltransferase
A0A4X1TRK4	AIR carboxylase
A0A4X1TS58	Creatine kinase
A0A4X1TST4	Proteasome activator complex subunit 3
A0A4X1TSZ3	Ras-related protein Rab-10
A0A4X1TT72	Non-specific serine/threonine protein kinase
A0A4X1TTA5	WH2 domain-containing protein
A0A4X1TTH9	Phosphatidylethanolamine-binding protein 1
A0A4X1TTN3	DUF1907 domain-containing protein
A0A4X1TUX3	Creatine kinase B-type
A0A4X1TW95	Pleckstrin homology and FYVE domain containing 1
A0A4X1TWH0	PKS_ER domain-containing protein
A0A4X1TX88	Actin-related protein 2/3 complex subunit 5
A0A4X1TXN4	Perilipin
A0A4X1TXY3	Interleukin-1 receptor-associated kinase 4
A0A4X1TY86	DNA replication licensing factor MCM2
A0A4X1TYA4	CD109 molecule
A0A4X1TYL3	GBD/FH3 domain-containing protein
A0A4X1TYW1	Hyaluronan-mediated motility receptor C-terminal domain-containing protein
A0A4X1TZH0	Enhancer of rudimentary homolog
A0A4X1U0F5	Bifunctional coenzyme A synthase
A0A4X1U0F7	Protein kinase domain-containing protein
A0A4X1U0Q7	RuvB-like helicase
A0A4X1U2H1	Protein Spindly
A0A4X1U2X6	Receptor of-activated protein C kinase 1
A0A4X1U4S9	UBC core domain-containing protein
A0A4X1U569	small monomeric GTPase
A0A4X1U740	Arginine--tRNA ligase, cytoplasmic
A0A4X1U7Y6	Nucleophosmin
A0A4X1U8I9	hypoxia-inducible factor-proline dioxygenase
A0A4X1U8M6	TRAMP-like complex RNA-binding factor ZCCHC8
A0A4X1U9D1	Ras suppressor protein 1
A0A4X1U9F6	Drebrin like
A0A4X1UA27	Histone H2A
A0A4X1UAN7	Tax1 binding protein 3
A0A4X1UAY2	Serine/threonine-protein phosphatase
A0A4X1UC72	Eukaryotic translation initiation factor 4E
A0A4X1UDE4	14-3-3 protein theta
A0A4X1UDF8	60S ribosomal protein L32
A0A4X1UDS0	Receptor-interacting serine/threonine-protein kinase 2
A0A4X1UEL0	Calcyclin-binding protein
A0A4X1UEP4	Protein kinase domain-containing protein
A0A4X1UF59	IQ motif containing GTPase activating protein 1
A0A4X1UF70	GTP-binding nuclear protein Ran
A0A4X1UF92	Ribosomal protein L19
A0A4X1UFJ0	C-1-tetrahydrofolate synthase, cytoplasmic
A0A4X1UFU3	Enhancer of mRNA-decapping protein 4
A0A4X1UG52	Density-regulated protein
A0A4X1UGG6	Huntingtin interacting protein 1 related
A0A4X1UH61	RZ-type domain-containing protein
A0A4X1UHD4	ethanolamine kinase
A0A4X1UHM0	DNA-directed RNA polymerases I, II, and III subunit RPABC3
A0A4X1UHM6	Intraflagellar transport protein 22 homolog
A0A4X1UI33	40S ribosomal protein S3
A0A4X1UIB6	Hemoglobin subunit alpha
A0A4X1UID3	RING-type domain-containing protein
A0A4X1UL30	Signal-induced proliferation-associated protein 1
A0A4X1ULB7	40S ribosomal protein S17
A0A4X1ULC0	60S ribosomal protein L23
A0A4X1ULI0	E2 ubiquitin-conjugating enzyme
A0A4X1UM02	PDZ and LIM domain protein 1
A0A4X1UM41	14_3_3 domain-containing protein
A0A4X1UM70	Arp2/3 complex 34 kDa subunit
A0A4X1UNL5	DNA/pantothenate metabolism flavoprotein C-terminal domain-containing protein
A0A4X1UNV8	Obg-like ATPase 1
A0A4X1UPE2	J domain-containing protein
A0A4X1UPG1	Beta-lactamase-like protein 2
A0A4X1UQ81	ABC transporter domain-containing protein
A0A4X1UQS4	DnaJ homolog subfamily A member 1
A0A4X1URF1	GPN-loop GTPase 2
A0A4X1USC5	Exosome component 4
A0A4X1USS3	peptidylprolyl isomerase
A0A4X1USX2	WD_REPEATS_REGION domain-containing protein
A0A4X1UUB1	Destrin
A0A4X1UV99	FACT complex subunit
A0A4X1UVJ4	3'-phosphoadenosine-5'-phosphosulfate synthase
A0A4X1UVK0	GINS complex subunit 3
A0A4X1UVL2	UBC core domain-containing protein
A0A4X1UWL1	Profilin
A0A4X1UWY4	Leucine rich repeat containing 74B
A0A4X1UWY6	WD_REPEATS_REGION domain-containing protein
A0A4X1UX06	SEC7 domain-containing protein
A0A4X1UXF6	60S ribosomal protein L34
A0A4X1UZC5	Uncharacterized protein
A0A4X1UZH6	TPR_REGION domain-containing protein
A0A4X1V003	Tripartite motif containing 47
A0A4X1V0I4	Protein transport protein SEC23
A0A4X1V0N3	D-aminoacyl-tRNA deacylase
A0A4X1V161	DNA-directed RNA polymerase III subunit RPC6
A0A4X1V1Y8	HECT-type E3 ubiquitin transferase
A0A4X1V299	Eukaryotic translation initiation factor 3 subunit G
A0A4X1V2W3	Elongation factor 1-beta
A0A4X1V3D1	Ras association (RalGDS/AF-6) and pleckstrin homology domains 1
A0A4X1V3H3	UDP-glucose 6-dehydrogenase
A0A4X1V3T0	TPR_REGION domain-containing protein
A0A4X1V405	RAB interacting factor
A0A4X1V4H7	Phosphatidylinositol-3,4,5-trisphosphate 3-phosphatase
A0A4X1V502	Hsp90 chaperone protein kinase-targeting subunit
A0A4X1V5S2	Fes1 domain-containing protein
A0A4X1V616	RING-type E3 ubiquitin transferase
A0A4X1V6B3	Spermatogenesis associated 16
A0A4X1V6G3	Elongator complex protein 2
A0A4X1V6M2	LIM domain 7
A0A4X1V897	Importin N-terminal domain-containing protein
A0A4X1V8D9	Dihydropteridine reductase
A0A4X1V8R7	Peroxiredoxin-5
A0A4X1V977	KOW domain-containing protein
A0A4X1V9N4	Protein-synthesizing GTPase
A0A4X1V9Y1	MAGE domain-containing protein
A0A4X1VA11	Annexin
A0A4X1VAI4	L-lactate dehydrogenase
A0A4X1VAQ6	Casein kinase II subunit beta
A0A4X1VB26	Protein disulfide-isomerase
A0A4X1VBA7	Negative elongation factor complex member E
A0A4X1VBN4	EEF1A lysine methyltransferase 2
A0A4X1VCB2	Eukaryotic translation initiation factor 3 subunit J
A0A4X1VDC5	Thioredoxin domain-containing protein
A0A4X1VEH4	Poly(ADP-ribose) glycohydrolase
A0A4X1VF00	RNA binding motif protein 3
A0A4X1VGT1	Ubiquitin thioesterase
A0A4X1VHS3	ATP binding cassette subfamily E member 1
A0A4X1VKH6	Nucleoporin 160
A0A4X1VKL9	AHNAK nucleoprotein
A0A4X1VKR2	Ubiquitin carboxyl-terminal hydrolase 7
A0A4X1VM01	Endo/exonuclease/phosphatase domain-containing protein
A0A4X1VMT5	40S ribosomal protein S28
A0A4X1VNJ8	Ubiquitin carboxyl-terminal hydrolase
A0A4X1VNN0	Flap endonuclease 1
A0A4X1VNN9	40S ribosomal protein S9
A0A4X1VPI9	SMC hinge domain-containing protein
A0A4X1VQQ7	Ras-related GTP-binding protein
A0A4X1VR59	RecQ mediated genome instability 2
A0A4X1VRI2	Transcription initiation factor IIF subunit alpha
A0A4X1VRW2	Myosin heavy chain 14
A0A4X1VSA7	AP-2 complex subunit alpha
A0A4X1VSD1	Myosin VIIB
A0A4X1VSI5	Prefoldin subunit 2
A0A4X1VTE1	Tyrosine--tRNA ligase
A0A4X1VTQ7	Zinc finger C3HC-type containing 1
A0A4X1VU33	Calponin
A0A4X1VUF2	Ubiquitin-like domain-containing protein
A0A4X1VUM6	Cold-inducible RNA-binding protein
A0A4X1VV57	UBC core domain-containing protein
A0A4X1VVV7	NSF attachment protein alpha
A0A4X1VWE4	Uracil phosphoribosyltransferase homolog
A0A4X1VWT0	CCT-beta
A0A4X1VWX9	Phosphoglycerate kinase
A0A4X1VX64	Thioredoxin domain-containing protein
A0A4X1VXZ5	Immunoglobulin binding protein 1
A0A4X1VYE4	Large ribosomal subunit protein uL13
A0A4X1VYM5	Large ribosomal subunit protein uL5
A0A4X1VZ98	V-type proton ATPase subunit F
A0A4X1VZV0	F-actin-capping protein subunit beta
A0A4X1W025	60S ribosomal protein L18
A0A4X1W038	ubiquitinyl hydrolase 1
A0A4X1W070	S-adenosylmethionine synthase
A0A4X1W0I9	UBR-type domain-containing protein
A0A4X1W0N4	Protein S100
A0A4X1W0Z3	Hexokinase
A0A4X1W191	DZF domain-containing protein
A0A4X1W1K9	EH domain containing 2
A0A4X1W1M5	Ataxin 7 like 3B
A0A4X1W1R6	Staphylococcal nuclease domain-containing protein
A0A4X1W2D8	ADP-ribosylation factor
A0A4X1W2G2	Cytochrome c
A0A4X1W3B6	Annexin
A0A4X1W4U5	Ubiquitin carboxyl-terminal hydrolase
A0A4X1W580	Cytidine deaminase
A0A4X1W5N8	Calponin-homology (CH) domain-containing protein
A0A4X1W617	Aldo_ket_red domain-containing protein
A0A4X1W659	Dynactin subunit 2
A0A4X1W661	CSD domain-containing protein
A0A4X1W6M0	Acylphosphatase
A0A4X1W772	Tubulin alpha chain
A0A4X1W7I9	Prostaglandin E synthase 3
A0A4X1W7L8	Proteasome subunit alpha type
A0A4X1W8F0	Protein kinase domain-containing protein
A0A4X1W912	EF-hand domain family member D2
A0A4X1W9D1	40S ribosomal protein S8
A0A4X1W9E5	Nucleolar complex protein 2 homolog
A0A4X1W9X7	Uncharacterized protein
A0A4X1WA58	Actin-related protein 2
A0A4X1WB27	ubiquitinyl hydrolase 1
A0A4X1WBE6	T-complex protein 1 subunit delta
A0A4X1WBK2	IF rod domain-containing protein
A0A4X1WBQ4	Perilipin
A0A4X1WCL9	Tubulin alpha chain
A0A4X1WD36	Uncharacterized protein
A0A4X1WD90	RNA transcription, translation and transport factor protein
A0A5G2Q847	SH3 domain containing GRB2 like 2, endophilin A1
A0A5G2QAG4	KIAA1522
A0A5G2QBW4	N-alpha-acetyltransferase 10, NatA catalytic subunit
A0A5G2QFP8	Isoprenylcysteine carboxyl methyltransferase
A0A5G2QI19	Proteasome subunit alpha type
A0A5G2QMF9	UTP--glucose-1-phosphate uridylyltransferase
A0A5G2QML3	Histone H2B
A0A5G2QZC6	UBC core domain-containing protein
A0A5G2R2Q4	AIR carboxylase
A0A5G2R822	diphosphoinositol-polyphosphate diphosphatase
A0A5K1V863	ATP-dependent 6-phosphofructokinase
A0A5K1VU58	Histone-binding protein RBBP4
A0A5S6G7K0	GTP-binding protein SAR1a
A0A6M5K8J2	4-trimethylaminobutyraldehyde dehydrogenase
A1Z623	Selenoprotein F
A3EX84	Lectin galactoside-binding soluble 3
A5A758	Keratin, type II cytoskeletal 1
A5GFZ6	Adenylyltransferase and sulfurtransferase MOCS3
B0KYV5	LIM domain and actin-binding protein 1
B2CZR7	CFL2b variant 1
B6VAP9	DNA-(apurinic or apyrimidinic site) endonuclease
E3UV40	Mitogen-activated protein kinase
F1RMF9	Family with sequence similarity 111 member B
F1RNU6	ThiF domain-containing protein
F1RQC5	La ribonucleoprotein 1, translational regulator
F1RS16	Leucine rich repeat and sterile alpha motif containing 1
F1S2H8	IQ motif containing GTPase activating protein 2
F1S982	Coatomer subunit beta
F1SB63	T-complex protein 1 subunit alpha
F1SEK2	TELO2 interacting protein 1
F1SEV8	Elongation factor 1-delta
F1SSU6	Vacuolar protein sorting-associated protein 18 homolog
F2Q9A3	Peptidyl-prolyl cis-trans isomerase
F2Z4Z4	Casein kinase I isoform alpha
F2Z505	Eukaryotic peptide chain release factor subunit 1
F2Z5Q6	40S ribosomal protein S6
G3CKJ2	Glyceraldehyde-3-phosphate dehydrogenase
I3LRS5	aldehyde dehydrogenase (NAD(+))
I3LUZ1	Uncharacterized protein
K7GP28	Hydroxysteroid 17-beta dehydrogenase 10
K9IVQ6	Plectin
O19004	Serine/threonine-protein kinase A-Raf
P02550	Tubulin alpha-1A chain
P34930	Heat shock 70 kDa protein 1A
P62272	Small ribosomal subunit protein uS13
P62901	Large ribosomal subunit protein eL31
P63221	Small ribosomal subunit protein eS21
Q06AU6	Ras-related protein Rab-5A
Q29092	Endoplasmin
Q2YGT9	Large ribosomal subunit protein eL6
Q6XGY2	2,4-dienoyl-CoA reductase [(3E)-enoyl-CoA-producing]

## Sheet: S5
All identified proteins in COPⅠvesicles
Protein. ID	Protein. names
A0A023VTS2	Deoxynucleoside triphosphate triphosphohydrolase SAMHD1
A0A068ENU0	Cytochrome P450 CYP3A22
A0A096ZXA2	Serine/threonine-protein kinase OSR1
A0A0A0MY60	Signal transducer and activator of transcription
A0A0A7HF29	Probable ATP-dependent RNA helicase DDX5
A0A0B8RS61	Ubiquitinyl hydrolase 1
A0A0B8RS82	Transcription elongation factor spt6
A0A0B8RSA9	60S ribosomal protein L7a
A0A0B8RSB9	RAB GTPase activating protein 1-like
A0A0B8RSC2	Ras-related protein Rab-2A
A0A0B8RSC7	Proteasome (Prosome, macropain) 26S subunit, non-ATPase, 3
A0A0B8RSG1	Platelet-activating factor acetylhydrolase IB subunit alpha
A0A0B8RSH5	Nuclear mitotic apparatus protein 1
A0A0B8RSM3	Mitogen-activated protein kinase kinase kinase kinase
A0A0B8RSR5	Interleukin enhancer binding factor 3, 90kDa
A0A0B8RSV6	G protein pathway suppressor 1
A0A0B8RSX6	Filamin A, alpha
A0A0B8RSY4	Niban-like protein 1
A0A0B8RSY9	phosphopyruvate hydratase
A0A0B8RT07	DEK proto-oncogene
A0A0B8RT13	Ubiquitin C
A0A0B8RT59	Cullin-associated and neddylation-dissociated 1
A0A0B8RT73	Mitochondrial 2-oxoglutarate/malate carrier protein
A0A0B8RT83	SERPINE1 mRNA binding protein 1
A0A0B8RT88	AP-3 complex subunit mu-1
A0A0B8RT92	RRP12-like protein
A0A0B8RT95	Large ribosomal subunit protein uL4
A0A0B8RTA2	Actin, cytoplasmic 2
A0A0B8RTB3	RAB GTPase activating protein 1
A0A0B8RTB9	26S proteasome non-ATPase regulatory subunit 1
A0A0B8RTC3	thioredoxin-dependent peroxiredoxin
A0A0B8RTC9	Phospholipase A2-activating protein
A0A0B8RTE6	Optineurin
A0A0B8RTF0	Negative regulator of ubiquitin-like proteins 1
A0A0B8RTI4	LPS-responsive vesicle trafficking, beach and anchor containing
A0A0B8RTJ2	Kinesin light chain
A0A0B8RTS1	Disco-interacting protein 2-like B
A0A0B8RTW4	BRISC and BRCA1-A complex member 2
A0A0B8RTX3	Adaptor protein, phosphotyrosine interaction, PH domain and leucine zipper containing 1
A0A0B8RTY2	Actin, cytoplasmic 1
A0A0B8RTY4	Cytoplasmic aconitate hydratase
A0A0B8RTY5	Short-chain specific acyl-CoA dehydrogenase, mitochondrial
A0A0B8RVD2	14-3-3 protein beta/alpha
A0A0B8RVD8	Vimentin
A0A0B8RVE5	Tetratricopeptide repeat domain 27
A0A0B8RVE7	TROVE domain family, member 2
A0A0B8RVF9	SWAP switching B-cell complex 70kDa subunit
A0A0B8RVJ1	Ribosome binding protein 1
A0A0B8RVJ2	Large ribosomal subunit protein eL28
A0A0B8RVL1	DNA-directed RNA polymerase subunit beta
A0A0B8RVL7	Phosphatidylinositol 5-phosphate 4-kinase type-2 gamma
A0A0B8RVP0	Glycylpeptide N-tetradecanoyltransferase
A0A0B8RVQ6	Mitogen-activated protein kinase kinase 4
A0A0B8RVT7	Insulin-degrading enzyme
A0A0B8RVV1	Histone deacetylase
A0A0B8RVW6	Protein farnesyltransferase/geranylgeranyltransferase type-1 subunit alpha
A0A0B8RVX1	Constitutive coactivator of PPAR-gamma-like protein 1
A0A0B8RVZ1	Cullin 4B
A0A0B8RW28	Activating signal cointegrator 1 complex subunit 3
A0A0B8RW50	long-chain-fatty-acid--CoA ligase
A0A0B8RW53	ATP-citrate synthase
A0A0B8RW56	Acetyl-CoA carboxylase 1
A0A0B8RZ10	Ubiquitin-activating enzyme E1
A0A0B8RZ23	THUMP domain containing 3
A0A0B8RZ32	Stress-induced phosphoprotein 1
A0A0B8RZ38	Sperm associated antigen 9
A0A0B8RZ68	Protein S100
A0A0B8RZ72	60S ribosomal protein L12
A0A0B8RZA3	Prohibitin
A0A0B8RZA9	Proliferation-associated 2G4, 38kDa
A0A0B8RZD8	Mitogen-activated protein kinase 9
A0A0B8RZH0	Insulin-like growth factor 2 mRNA binding protein 3
A0A0B8RZJ1	GTP-binding protein 1
A0A0B8RZJ3	G1 to S phase transition 1
A0A0B8RZJ8	Guanine nucleotide binding protein (G protein), beta polypeptide 1
A0A0B8RZL4	Eukaryotic translation initiation factor 3 subunit C
A0A0B8RZM8	Chromosome segregation 1-like protein
A0A0B8RZN4	Chloride intracellular channel protein
A0A0B8RZP0	Cyclin-dependent kinase 9
A0A0B8RZQ0	Caspase 8, apoptosis-related cysteine peptidase
A0A0B8RZQ2	F-actin-capping protein subunit alpha
A0A0B8RZS0	Non-specific serine/threonine protein kinase
A0A0B8RZS4	Actin-like protein 3
A0A0B8RZS7	Sterol O-acyltransferase 2
A0A0B8S002	Arsenite-resistance protein 2
A0A0B8S016	RNA polymerase-associated protein RTF1-like
A0A0B8S017	60S ribosomal protein L8
A0A0B8S018	Ribosomal protein L10
A0A0B8S028	Protein phosphatase, Mg2+/Mn2+ dependent, 1G
A0A0B8S031	Pyruvate kinase
A0A0B8S042	Nitric oxide synthase-interacting protein
A0A0B8S066	Interferon regulatory factor 9
A0A0B8S073	High density lipoprotein binding protein
A0A0B8S089	Eukaryotic translation initiation factor 3 subunit A
A0A0B8S093	ATP-dependent RNA helicase DHX29
A0A0B8S099	Citrate synthase
A0A0B8S0A1	Caseinolytic mitochondrial matrix peptidase chaperone subunit
A0A0B8S0A2	Chloride intracellular channel protein
A0A0B8S0B0	Caspase 6, apoptosis-related cysteine peptidase
A0A0B8S0B1	Adenylyl cyclase-associated protein
A0A0B8S0B6	H(+)-transporting two-sector ATPase
A0A0B8S0B9	Rho GTPase activating protein 18
A0A0B8S0C3	Adhesion regulating molecule 1
A0A0B8S0C5	Actinin, alpha 4
A0A0B8S0C7	ArfGAP with coiled-coil, ankyrin repeat and PH domains 2
A0A0D6A5J1	UDP-glucuronosyltransferase
A0A140TAL0	Mannose-1-phosphate guanyltransferase alpha
A0A1D8MMA5	RNA helicase
A0A1L1YNR3	3-hydroxyacyl-[acyl-carrier-protein] dehydratase
A0A1P8NW32	Protein arginine methyltransferase 1 isoform 2
A0A1S7J210	Alpha1 chain of type I collagen
A0A218PI30	Exportin 1
A0A286ZI08	UTP--glucose-1-phosphate uridylyltransferase
A0A286ZI27	Interferon induced protein 44 like
A0A286ZI49	GTPase activating protein and VPS9 domains 1
A0A286ZI52	Heterogeneous nuclear ribonucleoproteins A2/B1
A0A286ZIB0	Component of oligomeric Golgi complex 7
A0A286ZIC1	Actin-depolymerizing factor
A0A286ZIE8	Solute carrier family 25 member 4
A0A286ZIG4	Pyridoxal kinase
A0A286ZIH0	Hypoxia up-regulated 1
A0A286ZIH3	Elongation factor 1-alpha
A0A286ZIJ9	ATP-dependent 6-phosphofructokinase
A0A286ZIL5	N-acetylglucosamine-6-phosphate deacetylase
A0A286ZIM8	Lactamase beta
A0A286ZIN0	Heterogeneous nuclear ribonucleoprotein D
A0A286ZIV3	X-ray repair cross complementing 5
A0A286ZIY0	Fumarate hydratase, mitochondrial
A0A286ZJ03	Huntingtin
A0A286ZJ11	Structural maintenance of chromosomes protein
A0A286ZJ52	Mitotic arrest deficient 2 like 1
A0A286ZJ74	Nucleoprotein TPR
A0A286ZJ82	RAN binding protein 1
A0A286ZJ88	FERM domain-containing protein
A0A286ZJA8	Translation initiation factor eIF-2B subunit alpha
A0A286ZJC7	Protein transport protein sec16
A0A286ZJI6	Kinesin-like protein
A0A286ZJJ2	Radixin
A0A286ZJK2	Heterogeneous nuclear ribonucleoprotein M
A0A286ZJL5	V-type proton ATPase subunit D
A0A286ZJM4	DNA replication licensing factor MCM7
A0A286ZJN7	DENN domain containing 10
A0A286ZJP7	eIF-5a domain-containing protein
A0A286ZJQ0	Histone H3
A0A286ZJQ4	Microtubule associated protein 1B
A0A286ZJR3	Heterogeneous nuclear ribonucleoprotein U
A0A286ZJS1	Sorting nexin 8
A0A286ZJW3	LIM domain containing preferred translocation partner in lipoma
A0A286ZJX8	Platelet-activating factor acetylhydrolase
A0A286ZK74	RRM domain-containing protein
A0A286ZK87	Spectrin beta chain
A0A286ZKC5	HATPase_c domain-containing protein
A0A286ZKD4	Solute carrier family 25 member 13
A0A286ZKE4	Polyribonucleotide 5'-hydroxyl-kinase Clp1
A0A286ZKH3	Sepiapterin reductase
A0A286ZKK0	Dihydropyrimidinase-related protein 2
A0A286ZKS6	Hepatocyte growth factor-regulated tyrosine kinase substrate
A0A286ZKU3	RB1 inducible coiled-coil 1
A0A286ZKV7	Non-specific serine/threonine protein kinase
A0A286ZKW0	Domain E
A0A286ZKW2	Paraspeckle component 1
A0A286ZL28	Tight junction protein 2
A0A286ZL42	Serine/threonine-protein phosphatase
A0A286ZL51	Ribosomal protein L23a
A0A286ZL61	Myosin IC
A0A286ZL65	Ribosomal protein L15
A0A286ZL69	Acidic leucine-rich nuclear phosphoprotein 32 family member
A0A286ZL79	Aldehyde dehydrogenase 7 family member A1
A0A286ZL98	Dynactin subunit 4
A0A286ZLB1	TNF receptor associated protein 1
A0A286ZLE0	RAB11 binding and LisH domain, coiled-coil and HEAT repeat containing
A0A286ZLF0	Dimethylglycine dehydrogenase
A0A286ZLI8	RNA helicase
A0A286ZLJ6	Pre-mRNA-processing factor 31
A0A286ZLP7	26S proteasome non-ATPase regulatory subunit 9
A0A286ZLQ8	RALY heterogeneous nuclear ribonucleoprotein
A0A286ZLT4	Armadillo repeat containing 6
A0A286ZLU4	USO1 vesicle transport factor
A0A286ZLV5	Coactivator-associated arginine methyltransferase 1
A0A286ZLX7	Tumor protein D52
A0A286ZMA6	Betaine--homocysteine S-methyltransferase
A0A286ZMD1	GlcNAc kinase
A0A286ZMI2	Non-specific serine/threonine protein kinase
A0A286ZMM6	Cullin 1
A0A286ZMT0	MARVEL domain-containing protein
A0A286ZMU8	Cullin 5
A0A286ZMW9	TPD52 like 2
A0A286ZN35	Serine hydroxymethyltransferase
A0A286ZN47	ADP-ribosylation factor-like protein 3
A0A286ZN68	Protein MON2 homolog
A0A286ZN85	Signal transducer and activator of transcription
A0A286ZND0	Histidine ammonia-lyase
A0A286ZND5	Peroxiredoxin-1
A0A286ZNH3	2-iminobutanoate/2-iminopropanoate deaminase
A0A286ZNL3	Nicotinamide phosphoribosyltransferase
A0A286ZNN8	Ankyrin repeat domain 17
A0A286ZNU5	Arginyl-tRNA--protein transferase 1
A0A286ZNV0	Superoxide dismutase [Cu-Zn]
A0A286ZNW6	Sorting nexin 24
A0A286ZNX3	L-lactate dehydrogenase
A0A286ZNY1	Tubulin alpha chain
A0A286ZP05	Pericentriolar material 1
A0A286ZP17	DnaJ heat shock protein family (Hsp40) member B2
A0A286ZP57	Methionine--tRNA ligase, cytoplasmic
A0A286ZP62	Coatomer subunit zeta
A0A286ZP69	RAB7A, member RAS oncogene family
A0A286ZP99	Aldehyde dehydrogenase
A0A286ZPC8	Heat shock cognate 71 kDa protein
A0A286ZPE3	Helix-destabilizing protein
A0A286ZPG4	Filamin B
A0A286ZPH4	Ubiquitin-conjugating enzyme E2 D2
A0A286ZPJ6	Cytosolic Fe-S cluster assembly factor NUBP2
A0A286ZPQ4	DENN domain containing 4C
A0A286ZPR5	Eukaryotic translation initiation factor 2A
A0A286ZPT0	Coatomer subunit beta'
A0A286ZPY9	Actin-related protein 2/3 complex subunit 4
A0A286ZQ07	Solute carrier family 25 member 12
A0A286ZQ12	Coatomer subunit gamma
A0A286ZQ44	Dicarbonyl and L-xylulose reductase
A0A286ZQ68	Nuclear autoantigen Sp-100
A0A286ZQ79	Adenylate kinase isoenzyme 1
A0A286ZQA1	FA complementation group D2
A0A286ZQC1	SGT1 homolog, MIS12 kinetochore complex assembly cochaperone
A0A286ZQN9	Heterogeneous nuclear ribonucleoprotein H1
A0A286ZQS7	Sec1 family domain containing 1
A0A286ZQW0	Glutamyl-tRNA synthetase
A0A286ZQZ0	PDS5 cohesin associated factor A
A0A286ZQZ3	COP9 signalosome subunit 7A
A0A286ZR20	Phosphoinositide phospholipase C
A0A286ZRC7	Dynactin subunit 1
A0A286ZRC8	Septin-2
A0A286ZRD4	Tight junction protein 1
A0A286ZRE1	Tropomyosin alpha-1 chain
A0A286ZRI2	Ubiquitin recognition factor in ER associated degradation 1
A0A286ZRI5	Galectin
A0A286ZRM3	FLII actin remodeling protein
A0A286ZRN4	WASH complex subunit 5
A0A286ZRU9	Collagen-binding protein
A0A286ZRZ8	Cingulin like 1
A0A286ZS31	6-phosphogluconolactonase
A0A286ZS39	Agrin
A0A286ZS50	40S ribosomal protein S23
A0A286ZS52	Metastasis associated 1
A0A286ZS76	3-hydroxy-3-methylglutaryl coenzyme A synthase
A0A286ZS79	Eukaryotic translation initiation factor 2D
A0A286ZSB5	15S Mg(2+)-ATPase p97 subunit
A0A286ZSE4	Ubiquitin-protein ligase E3A
A0A286ZSG2	Guanine nucleotide exchange factor H1
A0A286ZSL2	Allograft inflammatory factor 1 like
A0A286ZSM8	Phosphoinositide-3-kinase adaptor protein 1
A0A286ZSP4	Heat shock transcription factor 1
A0A286ZSR2	Phosphorylated adapter RNA export protein
A0A286ZT02	Isoaspartyl peptidase/L-asparaginase
A0A286ZT11	Histone deacetylase 6
A0A286ZT13	Albumin
A0A286ZT21	RNA helicase
A0A286ZT34	Basic leucine zipper and W2 domains 2
A0A286ZT52	TPR_REGION domain-containing protein
A0A286ZT83	RAN binding protein 3
A0A286ZTA4	Fructose-bisphosphate aldolase
A0A286ZTB7	Gem nuclear organelle associated protein 4
A0A286ZTD8	Adapter molecule crk
A0A286ZTJ6	Coronin
A0A286ZTL2	Dmx like 1
A0A286ZTN0	Nuclear receptor binding protein 1
A0A286ZTN5	G3BP stress granule assembly factor 1
A0A286ZTU1	Surfeit 2
A0A286ZTV9	Kinectin 1
A0A286ZTZ3	Oxidation resistance 1
A0A286ZU36	Guanidinoacetate N-methyltransferase
A0A286ZU42	Phosphatidylinositol binding clathrin assembly protein
A0A286ZU97	Mitochondrial carrier 2
A0A286ZUC0	Non-specific serine/threonine protein kinase
A0A286ZUH0	Caldesmon 1
A0A286ZUK6	GDP-4-keto-6-deoxy-D-mannose-3,5-epimerase-4-reductase
A0A286ZUQ6	Adaptin ear-binding coat-associated protein 1
A0A286ZUU8	Exportin 7
A0A286ZUW0	Glutamine--fructose-6-phosphate transaminase (isomerizing)
A0A286ZUZ1	Sorting nexin-2
A0A286ZV07	Fucose kinase
A0A286ZV48	2-oxoglutarate dehydrogenase complex component E1
A0A286ZV62	RNA helicase
A0A286ZVA8	Tripartite motif containing 28
A0A286ZVB9	Protein RER1
A0A286ZVE7	Cofilin, non-muscle isoform
A0A286ZVF7	Selenide, water dikinase
A0A286ZVJ2	small monomeric GTPase
A0A286ZVR9	EPS8 like 2
A0A286ZVS0	Splicing factor 3B subunit 3
A0A286ZW46	Vacuolar protein-sorting-associated protein 36
A0A286ZW72	60S ribosomal protein L14
A0A286ZWF2	Rho guanine nucleotide exchange factor 12
A0A286ZWG1	NPL4 homolog, ubiquitin recognition factor
A0A286ZWJ9	Succinate--CoA ligase [GDP-forming] subunit beta, mitochondrial
A0A286ZWV2	SRSF protein kinase 1
A0A286ZWX9	DExD/H-box helicase 60
A0A286ZWY6	Kinesin light chain
A0A286ZWZ7	Gem nuclear organelle associated protein 5
A0A286ZX08	CAP-Gly domain containing linker protein 2
A0A286ZX14	Spliceosome associated factor 3, U4/U6 recycling protein
A0A286ZX26	Cathepsin D
A0A286ZX58	Rap1 GTPase-GDP dissociation stimulator 1
A0A286ZX70	40S ribosomal protein S19
A0A286ZX74	Serine and arginine rich splicing factor 5
A0A286ZXA3	NADPH--cytochrome P450 reductase
A0A286ZXF2	HCLS1 binding protein 3
A0A286ZXG4	Proteasome 26S subunit, ATPase 6
A0A286ZXJ6	Serine/threonine-protein phosphatase
A0A286ZXT8	E2 ubiquitin-conjugating enzyme
A0A286ZXW1	Acetyl-CoA acetyltransferase, mitochondrial
A0A286ZXX4	Proteasome assembly chaperone 2
A0A286ZY30	KH-type splicing regulatory protein
A0A286ZY37	Glutamine amidotransferase
A0A286ZY45	Caspase 2
A0A286ZY95	Fibronectin
A0A286ZYE6	Isocitrate dehydrogenase [NADP]
A0A286ZYH6	dTMP kinase
A0A286ZYJ8	UPF1 RNA helicase and ATPase
A0A286ZYN1	Hexose-6-phosphate dehydrogenase/glucose 1-dehydrogenase
A0A286ZYQ4	Lymphocyte cytosolic protein 1
A0A286ZYS2	Aspartate--tRNA ligase, cytoplasmic
A0A286ZYU8	10-formyltetrahydrofolate dehydrogenase
A0A286ZYV7	Pyruvate kinase
A0A286ZYY8	MYB binding protein 1a
A0A286ZZ05	Peptide-N(4)-(N-acetyl-beta-glucosaminyl)asparagine amidase
A0A286ZZ36	RNA binding motif protein 14
A0A286ZZ97	Caveolae associated protein 1
A0A286ZZB7	H1.4 linker histone, cluster member
A0A286ZZE5	LUC7 like
A0A286ZZG7	Eukaryotic translation initiation factor 4 gamma 1
A0A286ZZL8	Polyadenylate-binding protein
A0A286ZZP8	Signal recognition particle subunit SRP72
A0A286ZZQ0	Sorting nexin 6
A0A286ZZQ2	TBC1 domain containing kinase
A0A286ZZS1	Adenosine kinase
A0A286ZZT7	General transcription factor IIF subunit 2
A0A287A014	40S ribosomal protein S15a
A0A287A017	Tetratricopeptide repeat domain 12
A0A287A026	Protein arginine N-methyltransferase 5
A0A287A059	Actin related protein 1A
A0A287A078	Laminin subunit gamma 1
A0A287A095	O-GlcNAc transferase subunit p110
A0A287A096	Eukaryotic translation initiation factor 2 subunit 1
A0A287A0G6	MMS19 nucleotide excision repair protein
A0A287A0G9	Eukaryotic translation initiation factor 3 subunit K
A0A287A0H1	Uridine phosphorylase
A0A287A0Q6	Tyrosine 3-monooxygenase/tryptophan 5-monooxygenase activation protein zeta
A0A287A0V6	Pyrroline-5-carboxylate reductase
A0A287A0V9	Phosphorylase b kinase regulatory subunit
A0A287A0Y1	MYG1 exonuclease
A0A287A128	Retinol dehydrogenase 16
A0A287A133	Asparagine--tRNA ligase
A0A287A1A0	Ankyrin repeat and FYVE domain containing 1
A0A287A1F0	Vacuolar protein sorting 13 homolog C
A0A287A1G4	PDZ and LIM domain 5
A0A287A1G6	Hexokinase
A0A287A1K3	Coiled-coil domain containing 6
A0A287A1M9	ADP ribosylation factor 4
A0A287A1N7	N-myc downstream-regulated gene 3 protein
A0A287A1P5	Phosphoribosyl pyrophosphate synthetase associated protein 1
A0A287A1U5	10 kDa heat shock protein, mitochondrial
A0A287A1V2	Propionyl-CoA carboxylase alpha chain, mitochondria
A0A287A1V7	Kinesin-like protein
A0A287A217	Tubulin beta 4B class IVb
A0A287A229	EH domain containing 1
A0A287A286	TRASH domain-containing protein
A0A287A2C3	Catalase
A0A287A2D7	Thyroid hormone receptor interactor 11
A0A287A2F4	Arkadia (RNF111) N-terminal like PKA signaling regulator 2N
A0A287A2F9	Transcription elongation factor A1
A0A287A2R9	14_3_3 domain-containing protein
A0A287A2S2	MAGUK p55 subfamily member 6 isoform X1
A0A287A2T9	Twinfilin actin binding protein 1
A0A287A2X5	Gluconokinase
A0A287A354	APC-binding protein EB1
A0A287A391	Elongation factor 1-alpha
A0A287A3B5	Hydroxysteroid 17-beta dehydrogenase 4
A0A287A3E6	Ubiquitin protein ligase E3 component n-recognin 5
A0A287A3H0	LUC7 like 2, pre-mRNA splicing factor
A0A287A3K5	Ribosomal protein S6 kinase
A0A287A3P5	Twinfilin actin binding protein 2
A0A287A3W3	Pyrroline-5-carboxylate reductase
A0A287A3Y9	Aldo-keto reductase family 1 member A1
A0A287A3Z4	Plasma retinol-binding protein
A0A287A4H2	Purine rich element binding protein B
A0A287A4J9	GRIP1 associated protein 1
A0A287A4T3	protein-serine/threonine phosphatase
A0A287A4W5	Isoleucyl-tRNA synthetase
A0A287A4W6	Ras-related protein Rab-21
A0A287A584	RNA helicase
A0A287A592	Cysteine sulfinic acid decarboxylase
A0A287A5A7	Copine 3
A0A287A5B4	BRO1 domain-containing protein
A0A287A5F7	Serine/threonine-protein phosphatase 2A 65 kDa regulatory subunit A beta isoform
A0A287A5I0	C-terminal binding protein 1
A0A287A5I7	Unc-45 myosin chaperone A
A0A287A5N5	Coronin
A0A287A5P3	116 kDa U5 small nuclear ribonucleoprotein component
A0A287A5Q1	I-kappa-B kinase
A0A287A5S6	Tropomodulin 3
A0A287A5V9	RNA helicase
A0A287A658	YTH N6-methyladenosine RNA binding protein 3
A0A287A699	Heterogeneous nuclear ribonucleoprotein K
A0A287A6H2	Golgi associated PDZ and coiled-coil motif containing
A0A287A6L4	Replication factor C subunit 5
A0A287A6L6	RING-type domain-containing protein
A0A287A6N8	RNA helicase
A0A287A6Q3	ASH2 like, histone lysine methyltransferase complex subunit
A0A287A6R2	Heterogeneous nuclear ribonucleoprotein H3
A0A287A6X6	Ras homolog, mTORC1 binding
A0A287A705	Rho-associated protein kinase 1
A0A287A765	Importin-9
A0A287A7F6	Prohibitin
A0A287A7Q7	Eukaryotic translation initiation factor 5
A0A287A888	Programmed cell death 6
A0A287A8C3	Integrin-linked protein kinase
A0A287A8C7	Plectin
A0A287A8E9	Keratin 8
A0A287A8H7	diphosphoinositol-polyphosphate diphosphatase
A0A287A8J7	Ribonucleoside-diphosphate reductase
A0A287A8M1	Isocitrate dehydrogenase [NADP]
A0A287A8P8	UDP-glucose 4-epimerase
A0A287A8T0	Ribosomal protein L7
A0A287A8V1	RNA helicase
A0A287A8X1	Notchless protein homolog 1
A0A287A8X8	LRRcap domain-containing protein
A0A287A900	Adseverin
A0A287A9F0	Mitogen-activated protein kinase kinase kinase kinase 2
A0A287A9G3	G protein subunit alpha o1
A0A287A9G4	Argininosuccinate synthase
A0A287A9Y6	40S ribosomal protein S7
A0A287AA21	Enoyl-CoA hydratase, mitochondrial
A0A287AA25	Peptidylprolyl isomerase
A0A287AA47	GCS light chain
A0A287AA99	Phytanoyl-CoA 2-hydroxylase interacting protein like
A0A287AAA2	Nardilysin convertase
A0A287AAL6	Four and a half LIM domains 1
A0A287AAM6	Vacuolar protein-sorting-associated protein 25
A0A287AAZ5	Imidazolonepropionate hydrolase
A0A287AC34	Talin 1
A0A287ACL6	40S ribosomal protein S24
A0A287ACN4	Nuclear pore complex protein Nup93
A0A287ACR8	N-acetyltransferase domain-containing protein
A0A287AD09	Nucleosome assembly protein 1 like 1
A0A287AD42	Methionine aminopeptidase 2
A0A287AD45	Hypoxanthine phosphoribosyltransferase
A0A287ADG1	Drebrin like
A0A287ADJ2	75 kDa glucose-regulated protein
A0A287ADL8	26S proteasome non-ATPase regulatory subunit 4
A0A287ADY2	Phenylalanyl-tRNA synthetase beta subunit
A0A287AE05	Uridine-cytidine kinase
A0A287AE06	Lamin isoform A
A0A287AEA5	Aldehyde dehydrogenase 16 family member A1
A0A287AEH0	Proteasome 26S subunit, non-ATPase 7
A0A287AEI6	Importin subunit alpha
A0A287AEJ8	Ubiquitin carboxyl-terminal hydrolase
A0A287AEK2	cAMP-dependent protein kinase type II-alpha regulatory subunit
A0A287AEM2	40S ribosomal protein S5
A0A287AEQ6	Nucleosome assembly protein 1 like 4
A0A287AEU6	Methionine adenosyltransferase 2 subunit beta
A0A287AEU7	DNA mismatch repair protein
A0A287AEX2	Methyltransferase like 26
A0A287AF78	ENAH actin regulator
A0A287AFB8	Family with sequence similarity 114 member A1
A0A287AFP7	RNA helicase
A0A287AG29	Calreticulin
A0A287AG37	G3BP stress granule assembly factor 2
A0A287AGE4	Tyrosyl-DNA phosphodiesterase 1
A0A287AGI4	Structural maintenance of chromosomes protein 2
A0A287AGM9	Leucine rich repeat containing 40
A0A287AGR0	NSFL1 cofactor p47
A0A287AGU2	ATP synthase subunit alpha
A0A287AGU7	Tubulin beta chain
A0A287AHA6	AP-1 complex subunit mu-1
A0A287AHC3	Myoferlin
A0A287AHH7	Uridine-cytidine kinase
A0A287AHI1	Importin subunit alpha
A0A287AHS0	Uncharacterized protein
A0A287AHX0	Calcium/calmodulin-dependent protein kinase
A0A287AI15	Kinesin family member 21A
A0A287AI47	Uncharacterized protein
A0A287AIE6	ATPase GET3
A0A287AIF2	Myosin IB
A0A287AIQ8	Uncharacterized protein
A0A287AIS2	Craniofacial development protein 1
A0A287AJ85	U1 small nuclear ribonucleoprotein 70 kDa
A0A287AJB4	Splicing factor U2AF 35 kDa subunit
A0A287AJK9	Mitogen-activated protein kinase
A0A287AJM0	ADP-ribosylation factor-binding protein GGA1 isoform 1
A0A287AJQ2	Phosphoglycerate mutase
A0A287AJQ6	Dishevelled segment polarity protein 2
A0A287AJR4	NHP2-like protein 1
A0A287AJY4	NCK associated protein 1
A0A287AJZ1	Signal transducer and activator of transcription
A0A287AK02	Ubiquitin like modifier activating enzyme 6
A0A287AK19	Moesin
A0A287AK21	Transgelin
A0A287AK28	Protein phosphatase 1H
A0A287AK42	Phosducin like 3
A0A287AKA2	Aminoacyl tRNA synthetase complex interacting multifunctional protein 1
A0A287AKG8	Interferon regulatory factor 2 binding protein 2
A0A287AKI9	Lysine--tRNA ligase
A0A287AKN4	Kinesin family member 15
A0A287AKR7	Heat shock protein family A (Hsp70) member 14
A0A287AKW7	Elongator complex protein 1
A0A287AKW8	Eukaryotic translation initiation factor 2B subunit delta
A0A287AKY1	cAMP-dependent protein kinase type I-alpha regulatory subunit
A0A287AKZ9	V-type proton ATPase subunit G
A0A287AL05	Eukaryotic translation initiation factor 3 subunit L
A0A287AL38	Tripeptidyl-peptidase 2
A0A287AL55	Alpha-1,4 glucan phosphorylase
A0A287AL59	Ethanolamine-phosphate cytidylyltransferase isoform 1
A0A287AL94	Alpha-1,4 glucan phosphorylase
A0A287ALA0	Brain abundant membrane attached signal protein 1
A0A287ALC2	RAN binding protein 2
A0A287ALE1	Putative 2-oxoglutarate dehydrogenase E1 component DHKTD1, mitochondrial
A0A287ALH9	Mitogen-activated protein kinase kinase 3
A0A287ALR5	Bile acid-CoA:amino acid N-acyltransferase
A0A287AM15	Synaptotagmin like 2
A0A287AM78	Purine nucleoside phosphorylase
A0A287AME4	Ribosomal protein L37a
A0A287AMJ5	Cartilage-associated protein
A0A287AMT7	HECT and RLD domain containing E3 ubiquitin protein ligase family member 6
A0A287AMZ2	T-complex protein 1 subunit gamma
A0A287AN02	26S proteasome non-ATPase regulatory subunit 2
A0A287AN33	Tropomyosin 2
A0A287ANI9	60S ribosomal protein L29
A0A287ANT8	Vesicle-fusing ATPase
A0A287AP11	Protein transport protein SEC23
A0A287APD4	Plastin 1
A0A287APG0	Non-specific serine/threonine protein kinase
A0A287APP7	60S ribosomal protein L27a
A0A287APR1	60S ribosomal protein L18a
A0A287APR9	Heterogeneous nuclear ribonucleoprotein U like 2
A0A287APS7	DNA polymerase
A0A287AQ14	Family with sequence similarity 83 member H
A0A287AQE1	SUMO1 activating enzyme subunit 1
A0A287AQG1	Proton-translocating NAD(P)(+) transhydrogenase
A0A287AQG4	Synaptotagmin binding cytoplasmic RNA interacting protein
A0A287AQH8	Prolyl 4-hydroxylase subunit beta
A0A287AQK7	Heat shock protein HSP 90-alpha
A0A287AQP7	Interacts with SUPT6H, CTD assembly factor 1
A0A287AQT0	Replication factor C subunit 4
A0A287AQV4	Cystathionine beta-synthase
A0A287AR84	DNA helicase
A0A287ARC5	Protocadherin gamma subfamily A, 4
A0A287ARI1	Eukaryotic translation initiation factor 3 subunit F
A0A287ARM4	RNA binding motif protein 14
A0A287ARY3	NADH-ubiquinone oxidoreductase 75 kDa subunit, mitochondrial
A0A287AS29	Nucleoside diphosphate kinase
A0A287ASA9	Pleckstrin homology and FYVE domain containing 2
A0A287ASD0	60S ribosomal protein L5
A0A287ASD3	CP-type G domain-containing protein
A0A287ASM1	Importin 7
A0A287ASR3	Poly(A)-binding protein nuclear 1
A0A287ASS9	Sterol-4-alpha-carboxylate 3-dehydrogenase, decarboxylating
A0A287AST1	Opioid growth factor receptor
A0A287AST5	DNA polymerase delta subunit 2
A0A287ASU4	40S ribosomal protein S2
A0A287ASZ5	Serine and arginine rich splicing factor 7
A0A287AT18	Proteasome subunit alpha type
A0A287AT83	Eukaryotic translation initiation factor 4B
A0A287ATN8	60 kDa chaperonin
A0A287ATP9	Ubiquitin-like modifier-activating enzyme 5
A0A287ATU4	Transportin 1
A0A287AU85	DNA helicase
A0A287AV76	BAG cochaperone 2
A0A287AVB0	Eukaryotic translation initiation factor 3 subunit M
A0A287AVD7	Ubiquitin like modifier activating enzyme 7
A0A287AVI5	Ribonuclease P
A0A287AVN7	TRUD domain-containing protein
A0A287AVP4	Thioredoxin like 1
A0A287AVQ1	RNA helicase
A0A287AVV2	Voltage-dependent anion-selective channel protein 1
A0A287AVY2	procollagen galactosyltransferase
A0A287AW71	60S ribosomal protein L9
A0A287AWH5	Nuclear casein kinase and cyclin dependent kinase substrate 1
A0A287AWI9	Elongation factor 2
A0A287AWM5	Synaptogyrin 1
A0A287AWY0	Nucleoside diphosphate kinase 7
A0A287AX39	Large ribosomal subunit protein eL42
A0A287AX51	Epidermal growth factor receptor pathway substrate 15
A0A287AXP6	2-(3-amino-3-carboxypropyl)histidine synthase subunit 2
A0A287AXY7	Protein Ric-8A
A0A287AXZ5	Cingulin
A0A287AY26	Vesicle trafficking 1
A0A287AY54	60S acidic ribosomal protein P0
A0A287AYE2	RNA helicase
A0A287AYJ2	Annexin
A0A287AYS8	SpoU_methylase domain-containing protein
A0A287AYY7	Leucine rich repeat containing 47
A0A287AZ21	Pachytene checkpoint protein 2 homolog
A0A287AZ41	60S ribosomal protein L17
A0A287AZ53	RNA cytidine acetyltransferase
A0A287AZB0	Cysteine-S-conjugate beta-lyase 2
A0A287AZG0	Rho GTPase activating protein 1
A0A287B004	RRM domain-containing protein
A0A287B088	Proteasome subunit beta
A0A287B0Q6	Dynamin-1-like protein
A0A287B0R3	CAP-Gly domain-containing linker protein 1 isoform b
A0A287B1C9	Neutral alpha-glucosidase AB
A0A287B1N7	Peptidylprolyl isomerase
A0A287B1T7	Dimethylargininase
A0A287B1U0	Cytokine receptor like factor 3
A0A287B1V1	Short/branched chain specific acyl-CoA dehydrogenase, mitochondrial
A0A287B226	ADP ribosylation factor like GTPase 2
A0A287B227	Dual specificity protein phosphatase
A0A287B2G4	GCN1 activator of EIF2AK4
A0A287B2M3	40S ribosomal protein SA
A0A287B2S2	Small G protein signaling modulator 1
A0A287B2T9	Cold shock domain containing E1
A0A287B2Y5	Chromosome 12 C17orf75 homolog
A0A287B391	Magnesium dependent phosphatase 1
A0A287B3H4	DIS3 homolog, exosome endoribonuclease and 3'-5' exoribonuclease
A0A287B3M4	Serine/threonine-protein phosphatase 2A 56 kDa regulatory subunit
A0A287B3Y5	CTP synthase
A0A287B425	RING-type E3 ubiquitin transferase
A0A287B4B7	Rab GDP dissociation inhibitor
A0A287B4G4	Ras-related C3 botulinum toxin substrate 1
A0A287B4G7	SAFB like transcription modulator
A0A287B4J2	Adenosylhomocysteinase
A0A287B4N0	General transcription factor IIi
A0A287B4P8	26S proteasome AAA-ATPase subunit RPT3
A0A287B4S7	Gamma-tubulin complex component
A0A287B4X1	G-protein-signaling modulator 1
A0A287B4Y1	Endoplasmic reticulum protein 44
A0A287B4Z6	Sarcosine dehydrogenase
A0A287B501	E3 ubiquitin-protein ligase RBX1
A0A287B574	Succinate--CoA ligase [ADP/GDP-forming] subunit alpha, mitochondrial
A0A287B5D7	40S ribosomal protein S30
A0A287B5G9	AP complex subunit beta
A0A287B5J6	Ribosome biogenesis protein BOP1
A0A287B5Q7	26S proteasome non-ATPase regulatory subunit 8
A0A287B5U7	GRIP and coiled-coil domain containing 2
A0A287B5V1	60S ribosomal protein L3
A0A287B5W0	U5 small nuclear ribonucleoprotein 200 kDa helicase
A0A287B5W2	Trypsinogen isoform X1
A0A287B669	Uncharacterized protein
A0A287B6J6	Heat shock 70 kDa protein 4
A0A287B6V8	Mitogen-activated protein kinase kinase kinase 20
A0A287B6Y1	60S ribosomal protein L30
A0A287B749	Tubulin beta chain
A0A287B771	40S ribosomal protein S4
A0A287B778	Ubiquitin conjugating enzyme E2 O
A0A287B7N1	DNA polymerase
A0A287B7X9	26S proteasome non-ATPase regulatory subunit 13
A0A287B7Z3	Nucleolar and spindle associated protein 1
A0A287B883	Parathymosin
A0A287B893	TSR1 ribosome maturation factor
A0A287B8B0	Perilipin
A0A287B8F2	Regulation of nuclear pre-mRNA domain containing 1B
A0A287B8R2	Nuclear distribution protein C homolog
A0A287B900	VPS26, retromer complex component A
A0A287B975	CCHC-type zinc finger nucleic acid binding protein
A0A287B9A6	Glucosidase 2 subunit beta
A0A287B9Q1	Terminal nucleotidyltransferase 4B
A0A287B9W3	Dynein heavy chain, cytosolic
A0A287B9Y1	UDP-glucose glycoprotein glucosyltransferase 1
A0A287B9Z2	Coronin
A0A287BA12	Vesicle-fusing ATPase
A0A287BAA7	Myeloid leukemia factor 2
A0A287BAJ3	PDZ domain containing 1
A0A287BB72	Serine/threonine-protein phosphatase 2A 65 kDa regulatory subunit A alpha isoform
A0A287BBC4	5'-nucleotidase, cytosolic II
A0A287BBS9	Glucosamine 6-phosphate N-acetyltransferase
A0A287BBV0	Histone PARylation factor 1
A0A287BBV4	Myotubularin-related protein 6
A0A287BBY5	RNA helicase
A0A287BCS5	Cleavage and polyadenylation specific factor 3
A0A287BDV9	Glycerol-3-phosphate dehydrogenase [NAD(+)]
A0A287BEC7	Vesicle associated membrane protein 3
A0A287BEI7	High mobility group protein B1
A0A287BEJ0	Protein LTV1 homolog
A0A287BF06	40S ribosomal protein S27
A0A287BF30	Alanyl-tRNA editing protein Aarsd1
A0A287BFB8	Glutaredoxin 3
A0A287BFF4	Glutaminase
A0A287BFW1	Pribosyltran_N domain-containing protein
A0A287BG23	Glyceraldehyde-3-phosphate dehydrogenase
A0A287BGJ9	ATP-dependent DNA helicase
A0A287BGP0	alanine transaminase
A0A287BGW4	Delta-aminolevulinic acid dehydratase
A0A287BH33	Aspartate aminotransferase
A0A287BH53	RAB9B, member RAS oncogene family
A0A287BH67	Serine and arginine rich splicing factor 4
A0A287BHC3	Bifunctional UDP-N-acetylglucosamine 2-epimerase/N-acetylmannosamine kinase isoform 1
A0A287BHE7	40S ribosomal protein S14
A0A287BHJ8	F-actin monooxygenase
A0A287BHL0	Poly(rC) binding protein 2
A0A287BHY5	Keratin 2
A0A287BHY7	Aldehyde dehydrogenase, mitochondrial
A0A287BI63	Ras-related protein Rab-6A isoform X3
A0A287BIL8	78 kDa glucose-regulated protein
A0A287BIQ4	Oxysterol-binding protein
A0A287BJ19	WD repeat domain 5
A0A287BJ85	Immunity related GTPase Q
A0A287BJ88	Transcription factor BTF3
A0A287BJF3	Basic leucine zipper and W2 domains 1
A0A287BK22	60S ribosomal protein L13
A0A287BK75	Dual specificity mitogen-activated protein kinase kinase 1
A0A287BKE1	Eukaryotic translation initiation factor 4 gamma 2
A0A287BKR2	Serine hydroxymethyltransferase
A0A287BLU9	RNA binding protein, mRNA processing factor
A0A287BLX5	Dihydropyrimidinase
A0A287BLZ1	Cyclin G associated kinase
A0A287BM32	Nucleoporin 43
A0A287BM68	Negative elongation factor complex member B
A0A287BMB6	Heteroous nuclear ribonucleoprotein A/B
A0A287BMD4	DNA-directed RNA polymerase II subunit E
A0A287BMK6	Uncharacterized protein
A0A287BMR4	SRP receptor subunit alpha
A0A287BMV2	Serine/arginine-rich splicing factor 1
A0A287BN36	RAB5C, member RAS oncogene family
A0A287BN69	RNA helicase
A0A287BNL3	Nuclear proteasome inhibitor UBLCP1
A0A287BNZ1	GIPC PDZ domain containing family member 2
A0A287BPB7	Serine/threonine-protein phosphatase 2A 55 kDa regulatory subunit B
A0A287BPB8	Ras-related protein Rab-14
A0A287BPJ7	Trifunctional enzyme subunit beta, mitochondrial isoform X1
A0A287BPT5	Sulfurtransferase
A0A287BPW4	Valyl-tRNA synthetase
A0A287BQ02	Polyadenylate-binding protein
A0A287BQ14	PDGFA associated protein 1
A0A287BQI0	Catenin beta like 1
A0A287BQJ3	Microtubule associated protein RP/EB family member 3
A0A287BQP4	40S ribosomal protein S20
A0A287BQU7	Small nuclear ribonucleoprotein Sm D2
A0A287BQW3	Histone H1.0
A0A287BRE0	Phenylalanine--tRNA ligase
A0A287BRL0	Spliceosome-associated protein CWC15 homolog
A0A287BRU6	Tyrosine-protein kinase
A0A287BRY0	Tropomyosin alpha-1 chain
A0A287BS88	Solute carrier family 37 member 4
A0A287BSA8	Ribosomal protein
A0A287BSF2	RNA-binding protein 8A
A0A287BSL7	Ubiquitin conjugating enzyme E2 V1
A0A287BSQ4	Ladinin 1
A0A287BTJ4	Paxillin
A0A288CFT0	Triosephosphate isomerase
A0A288CFY3	Tropomyosin alpha-3 chain
A0A2C9F344	Diacylglycerol kinase
A0A2C9F350	Medium-chain specific acyl-CoA dehydrogenase, mitochondrial
A0A2C9F366	Heat shock 27 kDa protein
A0A2C9F385	Epoxide hydrolase
A0A2C9F392	Propionyl-CoA carboxylase beta chain, mitochondrial
A0A2C9F393	Metavinculin
A0A2C9F3E9	Junction plakoglobin
A0A2C9F3G9	Replication termination factor 2
A0A480DP04	DEP domain-containing mTOR-interacting protein isoform 1
A0A480DPN6	26S proteasome regulatory subunit RPN11
A0A480E1W6	Ornithine carbamoyltransferase, mitochondrial
A0A480E602	Nucleolin
A0A480ECQ6	Protein phosphatase methylesterase-1
A0A480EE94	Eukaryotic translation initiation factor 5B
A0A480EJB5	ATP-dependent dihydroxyacetone kinase
A0A480EJK7	Protein pelota homolog
A0A480EMD1	Ubiquitinyl hydrolase 1
A0A480EME6	Coatomer subunit alpha
A0A480EMN7	Insulin-like growth factor 2 mRNA-binding protein 2 isoform a
A0A480EUT8	Nascent polypeptide-associated complex subunit alpha isoform X2
A0A480EZK3	Aspartate carbamoyltransferase
A0A480EZL3	Protein PRRC2A
A0A480F0Y3	Leucine-rich repeat flightless-interacting protein 1 isoform 5
A0A480F130	Cell cycle and apoptosis regulator protein 2
A0A480F334	Cysteinyl-tRNA synthetase
A0A480F3F0	Tubulin--tyrosine ligase-like protein 12
A0A480F483	Rho guanine nucleotide exchange factor 10
A0A480F5A7	Threonyl-tRNA synthetase
A0A480F5J1	Unconventional myosin-XVIIIa isoform b
A0A480H9Y3	Transketolase
A0A480HA19	DNA helicase
A0A480HAE4	WD repeat-containing protein 1
A0A480HIR1	Importin-5
A0A480HJT1	Asparagine synthetase [glutamine-hydrolyzing]
A0A480HK41	D-3-phosphoglycerate dehydrogenase
A0A480HQB1	Alpha-actinin-1
A0A480HRR5	Elongation factor Tu
A0A480HZC8	Tubulin-specific chaperone D
A0A480I0Y2	Myosin light polypeptide 6 isoform 2
A0A480I112	Periplakin
A0A480I1E7	Ras GTPase-activating-like protein IQGAP3
A0A480IFL7	Keratin, type I cytoskeletal 19
A0A480IHR8	Septin-9
A0A480IL98	26S protease regulatory subunit 8 isoform X2
A0A480IMF8	T-complex protein 1 subunit eta
A0A480IMX3	Tubulin gamma chain
A0A480IRY4	Leucine-rich repeat-containing protein 41
A0A480ISU4	Protein kinase C
A0A480ITH0	Ubiquitin carboxyl-terminal hydrolase
A0A480ITR1	Pescadillo homolog
A0A480J284	Host cell factor 1 isoform X2
A0A480J4T8	Cytoplasmic dynein 1 intermediate chain 2
A0A480J580	RNA helicase
A0A480J736	DNA-directed RNA polymerase subunit
A0A480J755	Calpain-1 catalytic subunit
A0A480JC11	Keratin, type II cytoskeletal 5
A0A480JIP6	Leucyl-tRNA synthetase
A0A480JJD1	60S ribosomal protein L27
A0A480JK28	DNA damage-binding protein 1
A0A480JK41	Eukaryotic translation initiation factor 3 subunit H
A0A480JLX9	Early endosome antigen 1
A0A480JQZ3	Programmed cell death protein 5 isoform X1
A0A480JS00	DNA topoisomerase 2
A0A480JT72	RuvB-like helicase
A0A480JUN1	ATP synthase subunit beta
A0A480JV95	Malate dehydrogenase
A0A480JW12	Trifunctional purine biosynthetic protein adenosine-3
A0A480JWC6	Nuclear factor NF-kappa-B p100 subunit isoform X2
A0A480JWC8	AP-1 complex subunit gamma
A0A480JWG2	Calcium-activated neutral proteinase 2
A0A480JX44	HECT-type E3 ubiquitin transferase
A0A480JY97	Protein transport protein Sec24D isoform X1
A0A480JYN1	Sterile alpha and TIR motif-containing protein 1
A0A480JZA2	Cullin-2
A0A480K090	Signal recognition particle subunit SRP68 isoform 1
A0A480K0L7	Glutamate dehydrogenase
A0A480K104	ATP-dependent 6-phosphofructokinase
A0A480K1E2	ATP-binding cassette sub-family F member 1 isoform X1
A0A480K5U4	Telomerase protein component 1 isoform 1
A0A480K7Y8	Conserved oligomeric Golgi complex subunit 2
A0A480KA98	Aldehyde dehydrogenase
A0A480KE17	Eukaryotic translation initiation factor 2 subunit 2 isoform 1
A0A480KHP3	Fumarylacetoacetase
A0A480KJB8	Malate dehydrogenase
A0A480KPK2	E3 ubiquitin-protein ligase RNF213 isoform X1
A0A480KQ60	Replication protein A subunit
A0A480KQF0	ATP-dependent (S)-NAD(P)H-hydrate dehydratase
A0A480KTJ3	Treacle protein isoform X2
A0A480KYP4	Nuclear factor of activated T cells 2
A0A480L8G8	Clustered mitochondria protein homolog
A0A480L9E2	Cullin-4A isoform 1
A0A480L9H7	Neurabin-2
A0A480LA11	Serine/threonine-protein kinase Nek9 isoform 2
A0A480LB97	Sorting nexin-1
A0A480LF55	Importin subunit beta-1 isoform 1
A0A480LIA4	EARP-interacting protein isoform 2
A0A480LKZ8	Zinc finger Ran-binding domain-containing protein 2
A0A480LQ52	AP-3 complex subunit delta
A0A480LQJ5	RNA helicase
A0A480LRK1	Ribonuclease inhibitor
A0A480LT67	Nuclear cap-binding protein subunit 1 isoform 1
A0A480LV24	Alpha-2-macroglobulin receptor-associated protein
A0A480LWF2	26S proteasome non-ATPase regulatory subunit 6
A0A480LYD1	tRNA (Cytosine(34)-C(5))-methyltransferase isoform 2
A0A480M011	Fatty acid synthase
A0A480M0I2	Protein FAM160B1 isoform a
A0A480M2G1	Plectin isoform X12
A0A480M475	Caveolae-associated protein 3
A0A480M4R9	Coatomer subunit gamma
A0A480M6P1	26S proteasome non-ATPase regulatory subunit 11
A0A480M733	SH3 domain-binding protein 1 isoform 1
A0A480M8G4	Cell division cycle 5-like protein
A0A480MD51	CLIP-associating protein 1 isoform X24
A0A480MH76	NADH dehydrogenase [ubiquinone] flavoprotein 1, mitochondrial
A0A480MPT2	RNA helicase
A0A480MUW2	AICAR transformylase
A0A480N1D9	Dihydrolipoyl dehydrogenase
A0A480N487	Elongation factor 1-gamma
A0A480N4T2	Eukaryotic translation initiation factor 3 subunit B
A0A480N955	Mitogen-activated protein kinase
A0A480NDC3	RNA-binding protein NOB1
A0A480NFB8	Protein disulfide-isomerase
A0A480PCQ6	Long-chain specific acyl-CoA dehydrogenase, mitochondrial
A0A480PE19	Enoyl-CoA hydratase
A0A480PFZ3	CCT-theta
A0A480PIW6	Translation initiation factor eIF-2B subunit gamma isoform 1
A0A480PJ32	Translation initiation factor eIF2B subunit delta
A0A480PLI7	T-complex protein 1 subunit zeta isoform a
A0A480PNM6	Histone H1.4
A0A480PVP5	COMM domain-containing protein 9 isoform 1
A0A480Q0A9	Transcription elongation factor SPT5
A0A480QG19	Peptidylprolyl isomerase
A0A480QHI8	H/ACA ribonucleoprotein complex subunit 4 isoform 2
A0A480QIL4	17-beta-hydroxysteroid dehydrogenase 13 isoform A
A0A480QIP5	26S proteasome non-ATPase regulatory subunit 5
A0A480QIR1	RNA polymerase II subunit A C-terminal domain phosphatase
A0A480QNI6	Actin, alpha skeletal muscle
A0A480QP12	Unconventional myosin-6
A0A480QPE7	40S ribosomal protein S12
A0A480QSK6	Actin-related protein 2/3 complex subunit
A0A480RHT1	Complement C3
A0A480RMM6	Formimidoyltetrahydrofolate cyclodeaminase
A0A480RQR3	Arylamine N-acetyltransferase
A0A480RZI1	Protein CYR61
A0A480S0B0	Thiopurine S-methyltransferase
A0A480S1F9	Phosphoserine aminotransferase
A0A480S282	WASH complex subunit 4 isoform 2
A0A480S5V4	phenylalanine 4-monooxygenase
A0A480S836	Glucose-6-phosphate isomerase
A0A480S8J2	RING finger protein 113A
A0A480SBC0	Macrophage-capping protein
A0A480SBX4	DNA-directed RNA polymerases I and III subunit RPAC1
A0A480SCD0	Proteasome subunit alpha type
A0A480SJI2	Spermidine synthase
A0A480SKM4	Histone acetyltransferase type B catalytic subunit
A0A480SKS9	Non-specific lipid-transfer protein
A0A480SM35	Activator of 90 kDa heat shock protein ATPase homolog 1 isoform 1
A0A480SMR6	26S proteasome non-ATPase regulatory subunit 12
A0A480T0X9	Testin
A0A480T8D3	Condensin complex subunit 1
A0A480TD90	Histone H4
A0A480TDX0	Protein FAM98A isoform 1
A0A480THB8	Glutathione transferase
A0A480TJR2	Eukaryotic translation initiation factor 3 subunit E
A0A480TK33	Tubulin beta chain
A0A480TKM7	Villin-1
A0A480TMT6	Fibrinogen beta chain isoform 1 preproprotein
A0A480TP78	Galactokinase
A0A480TRX5	Ribonucleases P/MRP protein subunit POP1
A0A480TTP2	Dehydrogenase/reductase SDR family member 11
A0A480TW29	Serine/arginine-rich splicing factor 2
A0A480TX95	Zinc finger protein ZPR1 isoform 1
A0A480TXZ6	Eukaryotic translation initiation factor 3 subunit I
A0A480TY64	CTP synthase
A0A480TYA2	Myosin-9 isoform X1
A0A480TZA5	Transferrin receptor protein 1 isoform X1
A0A480TZS0	Protein-histidine N-methyltransferase
A0A480U0E1	Actin, cytoplasmic 1
A0A480UCV4	Leucine zipper transcription factor-like protein 1
A0A480UHI4	Cytosolic acyl coenzyme A thioester hydrolase isoform X1
A0A480UK42	Exosome complex component RRP45
A0A480UKG6	Vacuolar proton pump subunit B
A0A480UP67	Myosin-10 isoform 2
A0A480UPA5	Protein GNAS isoform GNASS
A0A480UUL9	Ezrin
A0A480UYR5	Baculoviral IAP repeat-containing protein 6 isoform X12
A0A480V3F2	Microtubule-actin cross-linking factor 1 isoform X16
A0A480V3H8	FACT complex subunit SSRP1
A0A480V540	40S ribosomal protein S13
A0A480V9A7	GATOR complex protein SEC13
A0A480VB39	Proteasome-associated protein ECM29 homolog isoform X3
A0A480VBD4	Protein FAM118B
A0A480VBR5	Oxysterol-binding protein
A0A480VDC2	Golgi to ER traffic protein 4 homolog
A0A480VDT8	Ribonuclease P protein subunit p30
A0A480VEK3	Calcium-activated neutral proteinase small subunit
A0A480VFE7	Protein FRG1
A0A480VH92	Polypyrimidine tract-binding protein 1
A0A480VIW9	26S proteasome AAA-ATPase subunit RPT1
A0A480VJP2	Protein disulfide-isomerase A6
A0A480VKD4	Nucleoplasmin-3
A0A480VMM6	p21-activated protein kinase-interacting protein 1
A0A480VPY3	39S ribosomal protein L10, mitochondrial isoform a
A0A480VQB0	Developmentally-regulated GTP-binding protein 2
A0A480VY36	Dolichyl-diphosphooligosaccharide--protein glycosyltransferase subunit DAD1
A0A480W0S0	60S ribosomal protein L21
A0A480W6C8	Collagen alpha-2(VI) chain isoform 2C2
A0A480W7N5	Enoyl-CoA delta isomerase 2, mitochondrial isoform 2
A0A480WAA5	Target of EGR1 protein 1
A0A480WDC8	Dr1-associated corepressor
A0A480WFZ9	RNA helicase
A0A480WPM7	THUMP domain-containing protein 1
A0A480WQB6	Proteasome subunit beta
A0A480WT06	Cytoplasmic FMR1-interacting protein 1
A0A480WXC6	Annexin
A0A480WXM5	Mini-chromosome maintenance complex-binding protein
A0A480X4F2	Vacuolar protein sorting-associated protein 35
A0A480XC77	Cysteinylglycine-S-conjugate dipeptidase
A0A480XDI2	eIF-2B GDP-GTP exchange factor subunit epsilon
A0A480XNV7	T-complex protein 1 subunit epsilon
A0A480XPI0	Interferon-induced GTP-binding protein Mx2 isoform X1
A0A480XRF3	Nucleoside diphosphate kinase
A0A480XUB1	FAS-associated factor 1
A0A480XY68	Golgi reassembly-stacking protein 2 isoform 1
A0A480XZU6	Annexin
A0A480Y0Z7	RNA-splicing ligase RtcB homolog
A0A480Y2P4	Kinesin-like protein KIF13B
A0A480Y306	GMP reductase
A0A480Y3P2	Acyl-CoA dehydrogenase family member 9, mitochondrial
A0A480YYF0	Rab3 GTPase-activating protein catalytic subunit
A0A480Z1N1	Calpain-7
A0A480Z612	Intraflagellar transport protein 27 homolog
A0A480Z666	Major vault protein
A0A480ZTX9	AP-3 complex subunit beta
A0A481A6F2	EGF domain-specific O-linked N-acetylglucosamine transferase isoform X1
A0A481AHR6	Glutathione reductase
A0A481B0J7	Carbamoyl-phosphate synthase ammonia, mitochondrial
A0A481B551	E3 ubiquitin/ISG15 ligase TRIM25
A0A481B5T2	Hydroxysteroid dehydrogenase-like protein 2 isoform 1
A0A481B5Y5	Vacuolar fusion protein CCZ1 homolog
A0A481B7T1	Caspase-7 isoform alpha
A0A481BA72	Interferon-induced GTP-binding protein Mx1
A0A481BBL3	Aldehyde dehydrogenase family 8 member A1 isoform 1
A0A481BCV8	ATP-dependent RNA helicase DDX1
A0A481C0X6	Nucleoside-diphosphate kinase
A0A481C7C1	SAP30 binding protein
A0A481CA46	Exosome complex component RRP42
A0A481CW91	Ribose-phosphate diphosphokinase
A0A481D027	55 kDa erythrocyte membrane protein
A0A481D2F4	Calponin
A0A481D3B5	Eukaryotic translation initiation factor 3 subunit D
A0A481DHP5	40S ribosomal protein S25
A0A481DKS1	ElaC homolog protein 2
A0A481DV11	Spermine synthase isoform 1
A0A4X1SEA1	AB hydrolase-1 domain-containing protein
A0A4X1SG89	RRM domain-containing protein
A0A4X1SGV8	Histidine--tRNA ligase, cytoplasmic
A0A4X1SH49	zf-LYAR domain-containing protein
A0A4X1SHI9	S-adenosylmethionine synthase
A0A4X1SHT1	Flavodoxin_2 domain-containing protein
A0A4X1SI58	ADP-ribosylation factor 6
A0A4X1SIJ6	Nuclear export mediator factor
A0A4X1SIW8	Semaphorin-3C
A0A4X1SJ01	SGNH_hydro domain-containing protein
A0A4X1SJ88	Bifunctional lysine-specific demethylase and histidyl-hydroxylase
A0A4X1SK65	40S ribosomal protein S3a
A0A4X1SLI0	Importin subunit alpha
A0A4X1SNP4	Diaphanous related formin 1
A0A4X1SNX2	Importin N-terminal domain-containing protein
A0A4X1SP14	Voltage-dependent anion-selective channel protein 2
A0A4X1SP57	CD44 antigen
A0A4X1SPY8	Coatomer subunit delta
A0A4X1SQL6	Mannose-1-phosphate guanyltransferase beta
A0A4X1SRE7	Clathrin heavy chain
A0A4X1SRP3	Alanine--tRNA ligase
A0A4X1SSK9	Ceramide transfer protein
A0A4X1ST20	Transforming protein RhoA
A0A4X1ST93	AAA domain-containing protein
A0A4X1SUA0	RRM domain-containing protein
A0A4X1SUF8	Sodium/potassium-transporting ATPase subunit alpha
A0A4X1SWU2	Ribosome maturation protein SBDS
A0A4X1SXE7	Shootin-1
A0A4X1SXI6	40S ribosomal protein S16
A0A4X1SXN8	GLOBIN domain-containing protein
A0A4X1SY06	Tripartite motif containing 33
A0A4X1SY78	AAA domain-containing protein
A0A4X1SYJ3	Proteolipid protein 2
A0A4X1SZ04	Glutaminyl-tRNA synthetase
A0A4X1SZ60	Cytochrome P450 2E1
A0A4X1SZQ2	1-phosphatidylinositol 4,5-bisphosphate phosphodiesterase gamma
A0A4X1T0H8	mevalonate kinase
A0A4X1T0K7	ADP-ribosylation factor-like protein 1
A0A4X1T2U3	Annexin
A0A4X1T2W0	Acetyl-CoA carboxylase kinase
A0A4X1T3B7	C2H2-type domain-containing protein
A0A4X1T3G1	AH receptor-interacting protein
A0A4X1T568	60S acidic ribosomal protein P1
A0A4X1T5A0	Glucose-6-phosphate 1-dehydrogenase
A0A4X1T5N2	S10_plectin domain-containing protein
A0A4X1T5R6	V-type proton ATPase subunit H
A0A4X1T625	Cell cycle checkpoint control protein
A0A4X1T6H6	LRRcap domain-containing protein
A0A4X1T8I3	F-actin-capping protein subunit alpha
A0A4X1TA05	Uncharacterized protein
A0A4X1TA10	Deoxycytidine kinase
A0A4X1TAN2	Dihydrolipoyllysine-residue succinyltransferase component of 2-oxoglutarate dehydrogenase complex, mitochondrial
A0A4X1TBT9	Tubulin beta chain
A0A4X1TC41	Protein mago nashi homolog
A0A4X1TDC2	Ras-related protein Rab-11A
A0A4X1TDP1	Prothymosin alpha
A0A4X1TDY8	Ankyrin repeat and MYND domain containing 2
A0A4X1TE49	Cell division cycle protein 123 homolog
A0A4X1TEH7	NudC domain-containing protein 1
A0A4X1TEN0	Protein disulfide isomerase family A member 5
A0A4X1TF68	Tetratricopeptide repeat protein 37
A0A4X1TG38	DNA helicase
A0A4X1TG89	Aldedh domain-containing protein
A0A4X1TGN8	Glutathione transferase
A0A4X1TIM3	WD_REPEATS_REGION domain-containing protein
A0A4X1TJX6	Sorting nexin-17
A0A4X1TL32	SET nuclear proto-oncogene
A0A4X1TMH0	Clusterin
A0A4X1TMH4	GPN-loop GTPase
A0A4X1TMZ1	Acyl-coenzyme A thioesterase 4-like
A0A4X1TN89	Uncharacterized protein
A0A4X1TNB7	Fascin domain-containing protein
A0A4X1TNJ1	COP9 signalosome complex subunit 4
A0A4X1TPL1	Rhophilin Rho GTPase binding protein 2
A0A4X1TPP0	Annexin
A0A4X1TPX3	SERPIN domain-containing protein
A0A4X1TQG6	Family with sequence similarity 114 member A2
A0A4X1TQQ6	TRMT1-like protein
A0A4X1TR87	Amidophosphoribosyltransferase
A0A4X1TRK4	AIR carboxylase
A0A4X1TS58	Creatine kinase
A0A4X1TST4	Proteasome activator complex subunit 3
A0A4X1TSZ3	Ras-related protein Rab-10
A0A4X1TT72	Non-specific serine/threonine protein kinase
A0A4X1TTA5	WH2 domain-containing protein
A0A4X1TTH9	Phosphatidylethanolamine-binding protein 1
A0A4X1TTN3	DUF1907 domain-containing protein
A0A4X1TUL3	Pribosyltran domain-containing protein
A0A4X1TW95	Pleckstrin homology and FYVE domain containing 1
A0A4X1TWH0	PKS_ER domain-containing protein
A0A4X1TX88	Actin-related protein 2/3 complex subunit 5
A0A4X1TXY3	Interleukin-1 receptor-associated kinase 4
A0A4X1TY86	DNA replication licensing factor MCM2
A0A4X1TYA4	CD109 molecule
A0A4X1TZH0	Enhancer of rudimentary homolog
A0A4X1U0F5	Bifunctional coenzyme A synthase
A0A4X1U0F7	Protein kinase domain-containing protein
A0A4X1U0Q7	RuvB-like helicase
A0A4X1U1J6	D-beta-hydroxybutyrate dehydrogenase, mitochondrial
A0A4X1U1Q8	Protein Dr1
A0A4X1U2X6	Receptor of-activated protein C kinase 1
A0A4X1U569	small monomeric GTPase
A0A4X1U740	Arginine--tRNA ligase, cytoplasmic
A0A4X1U7Y6	Nucleophosmin
A0A4X1U8M6	TRAMP-like complex RNA-binding factor ZCCHC8
A0A4X1U9F6	Drebrin like
A0A4X1UA27	Histone H2A
A0A4X1UAN7	Tax1 binding protein 3
A0A4X1UAY1	2,4-dienoyl-CoA reductase [(3E)-enoyl-CoA-producing]
A0A4X1UDE4	14-3-3 protein theta
A0A4X1UDF8	60S ribosomal protein L32
A0A4X1UDS0	Receptor-interacting serine/threonine-protein kinase 2
A0A4X1UEL0	Calcyclin-binding protein
A0A4X1UEP4	Protein kinase domain-containing protein
A0A4X1UF59	IQ motif containing GTPase activating protein 1
A0A4X1UF70	GTP-binding nuclear protein Ran
A0A4X1UF92	Ribosomal protein L19
A0A4X1UFJ0	C-1-tetrahydrofolate synthase, cytoplasmic
A0A4X1UG52	Density-regulated protein
A0A4X1UGG6	Huntingtin interacting protein 1 related
A0A4X1UH61	RZ-type domain-containing protein
A0A4X1UHD4	ethanolamine kinase
A0A4X1UHM0	DNA-directed RNA polymerases I, II, and III subunit RPABC3
A0A4X1UI33	40S ribosomal protein S3
A0A4X1UIB6	Hemoglobin subunit alpha
A0A4X1UK07	Uncharacterized protein
A0A4X1UL30	Signal-induced proliferation-associated protein 1
A0A4X1ULB7	40S ribosomal protein S17
A0A4X1ULC0	60S ribosomal protein L23
A0A4X1ULI0	E2 ubiquitin-conjugating enzyme
A0A4X1UM02	PDZ and LIM domain protein 1
A0A4X1UM41	14_3_3 domain-containing protein
A0A4X1UM70	Arp2/3 complex 34 kDa subunit
A0A4X1UNL5	DNA/pantothenate metabolism flavoprotein C-terminal domain-containing protein
A0A4X1UNV8	Obg-like ATPase 1
A0A4X1UPE2	J domain-containing protein
A0A4X1UPG1	Beta-lactamase-like protein 2
A0A4X1UQ81	ABC transporter domain-containing protein
A0A4X1UQS4	DnaJ homolog subfamily A member 1
A0A4X1URF1	GPN-loop GTPase 2
A0A4X1URS6	2-hydroxyacyl-CoA lyase
A0A4X1USC5	Exosome component 4
A0A4X1USS3	peptidylprolyl isomerase
A0A4X1USX2	WD_REPEATS_REGION domain-containing protein
A0A4X1UUB1	Destrin
A0A4X1UV99	FACT complex subunit
A0A4X1UVJ4	3'-phosphoadenosine-5'-phosphosulfate synthase
A0A4X1UVL2	UBC core domain-containing protein
A0A4X1UWL1	Profilin
A0A4X1UWY4	Leucine rich repeat containing 74B
A0A4X1UWY6	WD_REPEATS_REGION domain-containing protein
A0A4X1UX06	SEC7 domain-containing protein
A0A4X1UXR5	Cilia- and flagella-associated protein 20
A0A4X1UZC5	Uncharacterized protein
A0A4X1UZG8	Uricase
A0A4X1V0I4	Protein transport protein SEC23
A0A4X1V0N3	D-aminoacyl-tRNA deacylase
A0A4X1V161	DNA-directed RNA polymerase III subunit RPC6
A0A4X1V1Y8	HECT-type E3 ubiquitin transferase
A0A4X1V299	Eukaryotic translation initiation factor 3 subunit G
A0A4X1V2W3	Elongation factor 1-beta
A0A4X1V3D1	Ras association (RalGDS/AF-6) and pleckstrin homology domains 1
A0A4X1V3H3	UDP-glucose 6-dehydrogenase
A0A4X1V3T0	TPR_REGION domain-containing protein
A0A4X1V405	RAB interacting factor
A0A4X1V4H7	Phosphatidylinositol-3,4,5-trisphosphate 3-phosphatase
A0A4X1V502	Hsp90 chaperone protein kinase-targeting subunit
A0A4X1V5V2	Flavin-containing monooxygenase
A0A4X1V616	RING-type E3 ubiquitin transferase
A0A4X1V6B3	Spermatogenesis associated 16
A0A4X1V6G3	Elongator complex protein 2
A0A4X1V6M2	LIM domain 7
A0A4X1V897	Importin N-terminal domain-containing protein
A0A4X1V8D9	Dihydropteridine reductase
A0A4X1V8R7	Peroxiredoxin-5
A0A4X1V977	KOW domain-containing protein
A0A4X1V9N4	Protein-synthesizing GTPase
A0A4X1V9Y1	MAGE domain-containing protein
A0A4X1VA11	Annexin
A0A4X1VAI4	L-lactate dehydrogenase
A0A4X1VAQ6	Casein kinase II subunit beta
A0A4X1VB26	Protein disulfide-isomerase
A0A4X1VCB2	Eukaryotic translation initiation factor 3 subunit J
A0A4X1VDC5	Thioredoxin domain-containing protein
A0A4X1VEH4	Poly(ADP-ribose) glycohydrolase
A0A4X1VF00	RNA binding motif protein 3
A0A4X1VGT1	Ubiquitin thioesterase
A0A4X1VHS3	ATP binding cassette subfamily E member 1
A0A4X1VIS8	Gluconolactonase
A0A4X1VKL9	AHNAK nucleoprotein
A0A4X1VKR2	Ubiquitin carboxyl-terminal hydrolase 7
A0A4X1VM01	Endo/exonuclease/phosphatase domain-containing protein
A0A4X1VMT5	40S ribosomal protein S28
A0A4X1VMY1	Small nuclear ribonucleoprotein Sm D1
A0A4X1VNJ8	Ubiquitin carboxyl-terminal hydrolase
A0A4X1VNN0	Flap endonuclease 1
A0A4X1VNN9	40S ribosomal protein S9
A0A4X1VPI9	SMC hinge domain-containing protein
A0A4X1VQQ7	Ras-related GTP-binding protein
A0A4X1VR59	RecQ mediated genome instability 2
A0A4X1VRI2	Transcription initiation factor IIF subunit alpha
A0A4X1VRW2	Myosin heavy chain 14
A0A4X1VSA7	AP-2 complex subunit alpha
A0A4X1VSD1	Myosin VIIB
A0A4X1VSI5	Prefoldin subunit 2
A0A4X1VT96	Exocyst complex component Sec8
A0A4X1VTE1	Tyrosine--tRNA ligase
A0A4X1VTQ7	Zinc finger C3HC-type containing 1
A0A4X1VUF2	Ubiquitin-like domain-containing protein
A0A4X1VUM6	Cold-inducible RNA-binding protein
A0A4X1VVT6	Protein YIPF
A0A4X1VWE4	Uracil phosphoribosyltransferase homolog
A0A4X1VWT0	CCT-beta
A0A4X1VWX9	Phosphoglycerate kinase
A0A4X1VX64	Thioredoxin domain-containing protein
A0A4X1VXZ5	Immunoglobulin binding protein 1
A0A4X1VYC8	KH domain-containing protein
A0A4X1VYE4	Large ribosomal subunit protein uL13
A0A4X1VYM5	Large ribosomal subunit protein uL5
A0A4X1VZ98	V-type proton ATPase subunit F
A0A4X1VZV0	F-actin-capping protein subunit beta
A0A4X1W025	60S ribosomal protein L18
A0A4X1W070	S-adenosylmethionine synthase
A0A4X1W0I9	UBR-type domain-containing protein
A0A4X1W0N4	Protein S100
A0A4X1W0Z3	Hexokinase
A0A4X1W191	DZF domain-containing protein
A0A4X1W1R6	Staphylococcal nuclease domain-containing protein
A0A4X1W2D8	ADP-ribosylation factor
A0A4X1W2G2	Cytochrome c
A0A4X1W2L7	G protein nucleolar 3 like
A0A4X1W3A0	U6 snRNA-associated Sm-like protein LSm8
A0A4X1W3B6	Annexin
A0A4X1W4U5	Ubiquitin carboxyl-terminal hydrolase
A0A4X1W580	Cytidine deaminase
A0A4X1W617	Aldo_ket_red domain-containing protein
A0A4X1W659	Dynactin subunit 2
A0A4X1W661	CSD domain-containing protein
A0A4X1W6J0	Actin like 8
A0A4X1W7E2	Protein-arginine deiminase
A0A4X1W7I9	Prostaglandin E synthase 3
A0A4X1W7L8	Proteasome subunit alpha type
A0A4X1W8F0	Protein kinase domain-containing protein
A0A4X1W912	EF-hand domain family member D2
A0A4X1W9D1	40S ribosomal protein S8
A0A4X1W9X7	Uncharacterized protein
A0A4X1WA58	Actin-related protein 2
A0A4X1WB27	ubiquitinyl hydrolase 1
A0A4X1WBE6	T-complex protein 1 subunit delta
A0A4X1WBK2	IF rod domain-containing protein
A0A4X1WBQ4	Perilipin
A0A4X1WCL9	Tubulin alpha chain
A0A4X1WD36	Uncharacterized protein
A0A5G2Q847	SH3 domain containing GRB2 like 2, endophilin A1
A0A5G2QBW4	N-alpha-acetyltransferase 10, NatA catalytic subunit
A0A5G2QFP8	Isoprenylcysteine carboxyl methyltransferase
A0A5G2QI19	Proteasome subunit alpha type
A0A5G2QMF9	UTP--glucose-1-phosphate uridylyltransferase
A0A5G2QML3	Histone H2B
A0A5G2QZC6	UBC core domain-containing protein
A0A5G2R2Q4	AIR carboxylase
A0A5G2R822	diphosphoinositol-polyphosphate diphosphatase
A0A5K1V863	ATP-dependent 6-phosphofructokinase
A0A5K1VU58	Histone-binding protein RBBP4
A0A5S6G7K0	GTP-binding protein SAR1a
A0A5S6GB93	Membrane-associated progesterone receptor component 1
A0A6M5K8J2	4-trimethylaminobutyraldehyde dehydrogenase
A1Z623	Selenoprotein F
A3EX84	Lectin galactoside-binding soluble 3
A5A758	Keratin, type II cytoskeletal 1
A5GFZ6	Adenylyltransferase and sulfurtransferase MOCS3
B0KYV5	LIM domain and actin-binding protein 1
B2CZR7	CFL2b variant 1
B6VAP9	DNA-(apurinic or apyrimidinic site) endonuclease
E3UV40	Mitogen-activated protein kinase
F1RMF9	Family with sequence similarity 111 member B
F1RNU6	ThiF domain-containing protein
F1RPB1	medium-chain acyl-CoA ligase
F1RQC5	La ribonucleoprotein 1, translational regulator
F1RS16	Leucine rich repeat and sterile alpha motif containing 1
F1S2H8	IQ motif containing GTPase activating protein 2
F1S982	Coatomer subunit beta
F1SB63	T-complex protein 1 subunit alpha
F1SEK2	TELO2 interacting protein 1
F1SEV8	Elongation factor 1-delta
F2Q9A3	Peptidyl-prolyl cis-trans isomerase
F2Z4Z4	Casein kinase I isoform alpha
F2Z505	Eukaryotic peptide chain release factor subunit 1
F2Z5Q6	40S ribosomal protein S6
I3LRS5	aldehyde dehydrogenase (NAD(+))
I3LUZ1	Uncharacterized protein
K7GP28	Hydroxysteroid 17-beta dehydrogenase 10
K9IVQ6	Plectin
O19004	Serine/threonine-protein kinase A-Raf
P02550	Tubulin alpha-1A chain
P34930	Heat shock 70 kDa protein 1A
P62272	Small ribosomal subunit protein uS13
P62901	Large ribosomal subunit protein eL31
P63221	Small ribosomal subunit protein eS21
Q29092	Endoplasmin
Q29361	Large ribosomal subunit protein uL29
Q2YGT9	Large ribosomal subunit protein eL6
Q6XGY2	2,4-dienoyl-CoA reductase [(3E)-enoyl-CoA-producing]
Q9MYT8	ATP synthase subunit e, mitochondrial

## Sheet: S6
All identified proteins in COPⅡ vesicles
Protein. ID	Protein.names
A0A023VTS2	Deoxynucleoside triphosphate triphosphohydrolase SAMHD1
A0A068ENU0	Cytochrome P450 CYP3A22
A0A077ETG0	RING-type E3 ubiquitin transferase
A0A096ZXA2	Serine/threonine-protein kinase OSR1
A0A0A0MY60	Signal transducer and activator of transcription
A0A0A7HF29	Probable ATP-dependent RNA helicase DDX5
A0A0B8RS61	Ubiquitinyl hydrolase 1
A0A0B8RS82	Transcription elongation factor spt6
A0A0B8RSA8	Ribosomal L1 domain containing 1
A0A0B8RSA9	60S ribosomal protein L7a
A0A0B8RSB9	RAB GTPase activating protein 1-like
A0A0B8RSC2	Ras-related protein Rab-2A
A0A0B8RSC7	Proteasome (Prosome, macropain) 26S subunit, non-ATPase, 3
A0A0B8RSG1	Platelet-activating factor acetylhydrolase IB subunit alpha
A0A0B8RSH5	Nuclear mitotic apparatus protein 1
A0A0B8RSJ1	Protein NDRG1
A0A0B8RSK1	Myosin IE
A0A0B8RSM3	Mitogen-activated protein kinase kinase kinase kinase
A0A0B8RSR5	Interleukin enhancer binding factor 3, 90kDa
A0A0B8RSV6	G protein pathway suppressor 1
A0A0B8RSX6	Filamin A, alpha
A0A0B8RSY4	Niban-like protein 1
A0A0B8RSY9	phosphopyruvate hydratase
A0A0B8RT07	DEK proto-oncogene
A0A0B8RT09	DDHD domain containing 2
A0A0B8RT13	Ubiquitin C
A0A0B8RT59	Cullin-associated and neddylation-dissociated 1
A0A0B8RT73	Mitochondrial 2-oxoglutarate/malate carrier protein
A0A0B8RT83	SERPINE1 mRNA binding protein 1
A0A0B8RT88	AP-3 complex subunit mu-1
A0A0B8RT92	RRP12-like protein
A0A0B8RT94	A kinase (PRKA) anchor protein 8-like
A0A0B8RT95	Large ribosomal subunit protein uL4
A0A0B8RTA2	Actin, cytoplasmic 2
A0A0B8RTB3	RAB GTPase activating protein 1
A0A0B8RTB9	26S proteasome non-ATPase regulatory subunit 1
A0A0B8RTC9	Phospholipase A2-activating protein
A0A0B8RTE6	Optineurin
A0A0B8RTF0	Negative regulator of ubiquitin-like proteins 1
A0A0B8RTI4	LPS-responsive vesicle trafficking, beach and anchor containing
A0A0B8RTJ2	Kinesin light chain
A0A0B8RTS1	Disco-interacting protein 2-like B
A0A0B8RTV8	Caspase-3
A0A0B8RTW4	BRISC and BRCA1-A complex member 2
A0A0B8RTX3	Adaptor protein, phosphotyrosine interaction, PH domain and leucine zipper containing 1
A0A0B8RTX5	AP-2 complex subunit mu
A0A0B8RTY2	Actin, cytoplasmic 1
A0A0B8RTY4	Cytoplasmic aconitate hydratase
A0A0B8RTY5	Short-chain specific acyl-CoA dehydrogenase, mitochondrial
A0A0B8RVD2	14-3-3 protein beta/alpha
A0A0B8RVD8	Vimentin
A0A0B8RVE5	Tetratricopeptide repeat domain 27
A0A0B8RVE7	TROVE domain family, member 2
A0A0B8RVF9	SWAP switching B-cell complex 70kDa subunit
A0A0B8RVG3	Non-specific serine/threonine protein kinase
A0A0B8RVH3	Nonsense-mediated mRNA decay factor
A0A0B8RVJ1	Ribosome binding protein 1
A0A0B8RVJ2	Large ribosomal subunit protein eL28
A0A0B8RVL1	DNA-directed RNA polymerase subunit beta
A0A0B8RVL7	Phosphatidylinositol 5-phosphate 4-kinase type-2 gamma
A0A0B8RVP0	Glycylpeptide N-tetradecanoyltransferase
A0A0B8RVQ6	Mitogen-activated protein kinase kinase 4
A0A0B8RVT7	Insulin-degrading enzyme
A0A0B8RVV1	Histone deacetylase
A0A0B8RVW6	Protein farnesyltransferase/geranylgeranyltransferase type-1 subunit alpha
A0A0B8RVX1	Constitutive coactivator of PPAR-gamma-like protein 1
A0A0B8RVY5	RNA helicase
A0A0B8RVZ1	Cullin 4B
A0A0B8RW22	Late secretory pathway protein AVL9-like
A0A0B8RW28	Activating signal cointegrator 1 complex subunit 3
A0A0B8RW50	long-chain-fatty-acid--CoA ligase
A0A0B8RW53	ATP-citrate synthase
A0A0B8RW56	Acetyl-CoA carboxylase 1
A0A0B8RZ10	Ubiquitin-activating enzyme E1
A0A0B8RZ23	THUMP domain containing 3
A0A0B8RZ25	TBC1 domain family, member 2
A0A0B8RZ32	Stress-induced phosphoprotein 1
A0A0B8RZ38	Sperm associated antigen 9
A0A0B8RZ68	Protein S100
A0A0B8RZ72	60S ribosomal protein L12
A0A0B8RZ88	Prune exopolyphosphatase
A0A0B8RZA3	Prohibitin
A0A0B8RZA8	Poly [ADP-ribose] polymerase
A0A0B8RZA9	Proliferation-associated 2G4, 38kDa
A0A0B8RZD8	Mitogen-activated protein kinase 9
A0A0B8RZH0	Insulin-like growth factor 2 mRNA binding protein 3
A0A0B8RZJ1	GTP-binding protein 1
A0A0B8RZJ3	G1 to S phase transition 1
A0A0B8RZL4	Eukaryotic translation initiation factor 3 subunit C
A0A0B8RZM2	RNA helicase
A0A0B8RZM6	Cytoplasmic tRNA 2-thiolation protein 2
A0A0B8RZM8	Chromosome segregation 1-like protein
A0A0B8RZN4	Chloride intracellular channel protein
A0A0B8RZP0	Cyclin-dependent kinase 9
A0A0B8RZQ0	Caspase 8, apoptosis-related cysteine peptidase
A0A0B8RZQ2	F-actin-capping protein subunit alpha
A0A0B8RZS0	Non-specific serine/threonine protein kinase
A0A0B8RZS4	Actin-like protein 3
A0A0B8RZS7	Sterol O-acyltransferase 2
A0A0B8S002	Arsenite-resistance protein 2
A0A0B8S016	RNA polymerase-associated protein RTF1-like
A0A0B8S017	60S ribosomal protein L8
A0A0B8S018	Ribosomal protein L10
A0A0B8S024	Protein tyrosine phosphatase, non-receptor type 23
A0A0B8S028	Protein phosphatase, Mg2+/Mn2+ dependent, 1G
A0A0B8S031	Pyruvate kinase
A0A0B8S042	Nitric oxide synthase-interacting protein
A0A0B8S046	Myosin VA (Heavy chain 12, myoxin)
A0A0B8S066	Interferon regulatory factor 9
A0A0B8S073	High density lipoprotein binding protein
A0A0B8S081	Guanylate binding protein 7
A0A0B8S083	Formin-like 3
A0A0B8S089	Eukaryotic translation initiation factor 3 subunit A
A0A0B8S093	ATP-dependent RNA helicase DHX29
A0A0B8S099	Citrate synthase
A0A0B8S0A1	Caseinolytic mitochondrial matrix peptidase chaperone subunit
A0A0B8S0A2	Chloride intracellular channel protein
A0A0B8S0B0	Caspase 6, apoptosis-related cysteine peptidase
A0A0B8S0B1	Adenylyl cyclase-associated protein
A0A0B8S0B6	H(+)-transporting two-sector ATPase
A0A0B8S0B9	Rho GTPase activating protein 18
A0A0B8S0C3	Adhesion regulating molecule 1
A0A0B8S0C5	Actinin, alpha 4
A0A0B8S0C6	Long-chain-fatty-acid--CoA ligase
A0A0B8S0C7	ArfGAP with coiled-coil, ankyrin repeat and PH domains 2
A0A0K1TQQ7	Carbonyl reductase 3
A0A140TAL0	Mannose-1-phosphate guanyltransferase alpha
A0A1D8MMA5	RNA helicase
A0A1L1YNR3	3-hydroxyacyl-[acyl-carrier-protein] dehydratase
A0A1P8NW32	Protein arginine methyltransferase 1 isoform 2
A0A1S6QUX2	2'-5'-oligoadenylate synthetase-like protein isoform 2
A0A1V1FLP4	SMN1 survival of motor neuron 1
A0A218PI30	Exportin 1
A0A286ZI08	UTP--glucose-1-phosphate uridylyltransferase
A0A286ZI27	Interferon induced protein 44 like
A0A286ZI49	GTPase activating protein and VPS9 domains 1
A0A286ZI52	Heterogeneous nuclear ribonucleoproteins A2/B1
A0A286ZI96	YTH N6-methyladenosine RNA binding protein 1
A0A286ZIB0	Component of oligomeric Golgi complex 7
A0A286ZIC1	Actin-depolymerizing factor
A0A286ZID2	Thymidine kinase
A0A286ZIE7	Calcium dependent secretion activator
A0A286ZIE8	Solute carrier family 25 member 4
A0A286ZIG4	Pyridoxal kinase
A0A286ZIH0	Hypoxia up-regulated 1
A0A286ZIH3	Elongation factor 1-alpha
A0A286ZIJ9	ATP-dependent 6-phosphofructokinase
A0A286ZIL5	N-acetylglucosamine-6-phosphate deacetylase
A0A286ZIM8	Lactamase beta
A0A286ZIN0	Heterogeneous nuclear ribonucleoprotein D
A0A286ZIV3	X-ray repair cross complementing 5
A0A286ZIY0	Fumarate hydratase, mitochondrial
A0A286ZJ03	Huntingtin
A0A286ZJ11	Structural maintenance of chromosomes protein
A0A286ZJ52	Mitotic arrest deficient 2 like 1
A0A286ZJ74	Nucleoprotein TPR
A0A286ZJ82	RAN binding protein 1
A0A286ZJ88	FERM domain-containing protein
A0A286ZJ91	Vasodilator stimulated phosphoprotein
A0A286ZJA8	Translation initiation factor eIF-2B subunit alpha
A0A286ZJC7	Protein transport protein sec16
A0A286ZJI5	Dedicator of cytokinesis 7
A0A286ZJI6	Kinesin-like protein
A0A286ZJJ2	Radixin
A0A286ZJK2	Heterogeneous nuclear ribonucleoprotein M
A0A286ZJK8	Unc-13 homolog B
A0A286ZJL5	V-type proton ATPase subunit D
A0A286ZJM4	DNA replication licensing factor MCM7
A0A286ZJN7	DENN domain containing 10
A0A286ZJP7	eIF-5a domain-containing protein
A0A286ZJQ0	Histone H3
A0A286ZJQ4	Microtubule associated protein 1B
A0A286ZJR3	Heterogeneous nuclear ribonucleoprotein U
A0A286ZJS1	Sorting nexin 8
A0A286ZJW3	LIM domain containing preferred translocation partner in lipoma
A0A286ZJX8	Platelet-activating factor acetylhydrolase
A0A286ZK74	RRM domain-containing protein
A0A286ZK86	TBC1 domain family member 4
A0A286ZK87	Spectrin beta chain
A0A286ZK89	DNA mismatch repair protein Mlh1 isoform 7
A0A286ZKB8	TANK binding kinase 1
A0A286ZKC5	HATPase_c domain-containing protein
A0A286ZKD4	Solute carrier family 25 member 13
A0A286ZKE4	Polyribonucleotide 5'-hydroxyl-kinase Clp1
A0A286ZKG5	BCAR1 scaffold protein, Cas family member
A0A286ZKH3	Sepiapterin reductase
A0A286ZKK0	Dihydropyrimidinase-related protein 2
A0A286ZKS6	Hepatocyte growth factor-regulated tyrosine kinase substrate
A0A286ZKU3	RB1 inducible coiled-coil 1
A0A286ZKV7	Non-specific serine/threonine protein kinase
A0A286ZKW0	Domain E
A0A286ZL28	Tight junction protein 2
A0A286ZL42	Serine/threonine-protein phosphatase
A0A286ZL51	Ribosomal protein L23a
A0A286ZL61	Myosin IC
A0A286ZL65	Ribosomal protein L15
A0A286ZL69	Acidic leucine-rich nuclear phosphoprotein 32 family member
A0A286ZL79	Aldehyde dehydrogenase 7 family member A1
A0A286ZL98	Dynactin subunit 4
A0A286ZLB1	TNF receptor associated protein 1
A0A286ZLE0	RAB11 binding and LisH domain, coiled-coil and HEAT repeat containing
A0A286ZLF0	Dimethylglycine dehydrogenase
A0A286ZLF6	Protein kinase C
A0A286ZLI8	RNA helicase
A0A286ZLJ6	Pre-mRNA-processing factor 31
A0A286ZLP7	26S proteasome non-ATPase regulatory subunit 9
A0A286ZLQ8	RALY heterogeneous nuclear ribonucleoprotein
A0A286ZLR9	THUMP domain containing 2
A0A286ZLT4	Armadillo repeat containing 6
A0A286ZLU4	USO1 vesicle transport factor
A0A286ZLV5	Coactivator-associated arginine methyltransferase 1
A0A286ZLX7	Tumor protein D52
A0A286ZMA6	Betaine--homocysteine S-methyltransferase
A0A286ZMD1	GlcNAc kinase
A0A286ZMH7	4-alpha-glucanotransferase
A0A286ZMI2	Non-specific serine/threonine protein kinase
A0A286ZMM6	Cullin 1
A0A286ZMT0	MARVEL domain-containing protein
A0A286ZMT3	RING finger protein 214 isoform 1
A0A286ZMU8	Cullin 5
A0A286ZMW9	TPD52 like 2
A0A286ZN24	Inter-alpha-trypsin inhibitor heavy chain 4
A0A286ZN35	Serine hydroxymethyltransferase
A0A286ZN47	ADP-ribosylation factor-like protein 3
A0A286ZN68	Protein MON2 homolog
A0A286ZN85	Signal transducer and activator of transcription
A0A286ZND0	Histidine ammonia-lyase
A0A286ZND5	Peroxiredoxin-1
A0A286ZNG1	Ribosomal protein S6 kinase
A0A286ZNH3	2-iminobutanoate/2-iminopropanoate deaminase
A0A286ZNL3	Nicotinamide phosphoribosyltransferase
A0A286ZNN1	Plakophilin 3
A0A286ZNN8	Ankyrin repeat domain 17
A0A286ZNU5	Arginyl-tRNA--protein transferase 1
A0A286ZNV0	Superoxide dismutase [Cu-Zn]
A0A286ZNW6	Sorting nexin 24
A0A286ZNX3	L-lactate dehydrogenase
A0A286ZNY1	Tubulin alpha chain
A0A286ZP05	Pericentriolar material 1
A0A286ZP17	DnaJ heat shock protein family (Hsp40) member B2
A0A286ZP20	Misshapen like kinase 1
A0A286ZP57	Methionine--tRNA ligase, cytoplasmic
A0A286ZP62	Coatomer subunit zeta
A0A286ZP69	RAB7A, member RAS oncogene family
A0A286ZP99	Aldehyde dehydrogenase
A0A286ZPB2	DNA-directed RNA polymerase subunit
A0A286ZPC6	Galactokinase 2
A0A286ZPC8	Heat shock cognate 71 kDa protein
A0A286ZPE3	Helix-destabilizing protein
A0A286ZPG4	Filamin B
A0A286ZPH4	Ubiquitin-conjugating enzyme E2 D2
A0A286ZPI3	COP9 signalosome complex subunit 2
A0A286ZPJ6	Cytosolic Fe-S cluster assembly factor NUBP2
A0A286ZPQ4	DENN domain containing 4C
A0A286ZPR5	Eukaryotic translation initiation factor 2A
A0A286ZPT0	Coatomer subunit beta'
A0A286ZPW1	E3 ubiquitin-protein ligase
A0A286ZPX5	Active breakpoint cluster region-related protein
A0A286ZPY9	Actin-related protein 2/3 complex subunit 4
A0A286ZQ07	Solute carrier family 25 member 12
A0A286ZQ12	Coatomer subunit gamma
A0A286ZQ44	Dicarbonyl and L-xylulose reductase
A0A286ZQ68	Nuclear autoantigen Sp-100
A0A286ZQ79	Adenylate kinase isoenzyme 1
A0A286ZQA1	FA complementation group D2
A0A286ZQC1	SGT1 homolog, MIS12 kinetochore complex assembly cochaperone
A0A286ZQL9	Activating signal cointegrator 1 complex subunit 2
A0A286ZQN9	Heterogeneous nuclear ribonucleoprotein H1
A0A286ZQQ4	Protein kinase AMP-activated non-catalytic subunit beta 2
A0A286ZQS7	Sec1 family domain containing 1
A0A286ZQW0	Glutamyl-tRNA synthetase
A0A286ZQZ0	PDS5 cohesin associated factor A
A0A286ZR02	PAS domain containing serine/threonine kinase
A0A286ZR20	Phosphoinositide phospholipase C
A0A286ZR21	HECT-type E3 ubiquitin transferase
A0A286ZR26	Endoribonuclease Dicer
A0A286ZR45	Adducin 1
A0A286ZR95	Myotubularin
A0A286ZRC7	Dynactin subunit 1
A0A286ZRC8	Septin-2
A0A286ZRD4	Tight junction protein 1
A0A286ZRE1	Tropomyosin alpha-1 chain
A0A286ZRI2	Ubiquitin recognition factor in ER associated degradation 1
A0A286ZRI5	Galectin
A0A286ZRM3	FLII actin remodeling protein
A0A286ZRN4	WASH complex subunit 5
A0A286ZRU9	Collagen-binding protein
A0A286ZRZ8	Cingulin like 1
A0A286ZS31	6-phosphogluconolactonase
A0A286ZS39	Agrin
A0A286ZS50	40S ribosomal protein S23
A0A286ZS52	Metastasis associated 1
A0A286ZS76	3-hydroxy-3-methylglutaryl coenzyme A synthase
A0A286ZS79	Eukaryotic translation initiation factor 2D
A0A286ZSB5	15S Mg(2+)-ATPase p97 subunit
A0A286ZSE4	Ubiquitin-protein ligase E3A
A0A286ZSG2	Guanine nucleotide exchange factor H1
A0A286ZSI8	WD repeat-containing protein 76
A0A286ZSL2	Allograft inflammatory factor 1 like
A0A286ZSM8	Phosphoinositide-3-kinase adaptor protein 1
A0A286ZSP4	Heat shock transcription factor 1
A0A286ZSR2	Phosphorylated adapter RNA export protein
A0A286ZSX7	Serine/threonine-protein kinase ULK3
A0A286ZT02	Isoaspartyl peptidase/L-asparaginase
A0A286ZT11	Histone deacetylase 6
A0A286ZT13	Albumin
A0A286ZT21	RNA helicase
A0A286ZT34	Basic leucine zipper and W2 domains 2
A0A286ZT52	TPR_REGION domain-containing protein
A0A286ZT78	USH1 protein network component harmonin
A0A286ZT82	Transgelin
A0A286ZT83	RAN binding protein 3
A0A286ZTA0	Spire type actin nucleation factor 1
A0A286ZTA4	Fructose-bisphosphate aldolase
A0A286ZTB7	Gem nuclear organelle associated protein 4
A0A286ZTC1	DNA primase large subunit
A0A286ZTD8	Adapter molecule crk
A0A286ZTJ6	Coronin
A0A286ZTL2	Dmx like 1
A0A286ZTN0	Nuclear receptor binding protein 1
A0A286ZTN5	G3BP stress granule assembly factor 1
A0A286ZTU1	Surfeit 2
A0A286ZTV9	Kinectin 1
A0A286ZTZ3	Oxidation resistance 1
A0A286ZU42	Phosphatidylinositol binding clathrin assembly protein
A0A286ZU44	Uncharacterized protein
A0A286ZU97	Mitochondrial carrier 2
A0A286ZUC0	Non-specific serine/threonine protein kinase
A0A286ZUH0	Caldesmon 1
A0A286ZUK6	GDP-4-keto-6-deoxy-D-mannose-3,5-epimerase-4-reductase
A0A286ZUQ6	Adaptin ear-binding coat-associated protein 1
A0A286ZUT6	A-kinase anchoring protein 9
A0A286ZUU8	Exportin 7
A0A286ZUW0	Glutamine--fructose-6-phosphate transaminase (isomerizing)
A0A286ZUZ1	Sorting nexin-2
A0A286ZV07	Fucose kinase
A0A286ZV48	2-oxoglutarate dehydrogenase complex component E1
A0A286ZV62	RNA helicase
A0A286ZV67	3-phosphoinositide-dependent protein kinase 1
A0A286ZVA8	Tripartite motif containing 28
A0A286ZVB9	Protein RER1
A0A286ZVE7	Cofilin, non-muscle isoform
A0A286ZVF7	Selenide, water dikinase
A0A286ZVJ2	small monomeric GTPase
A0A286ZVQ0	Uncharacterized protein
A0A286ZVQ3	NACHT domain-containing protein
A0A286ZVR9	EPS8 like 2
A0A286ZVS0	Splicing factor 3B subunit 3
A0A286ZW46	Vacuolar protein-sorting-associated protein 36
A0A286ZW72	60S ribosomal protein L14
A0A286ZWF2	Rho guanine nucleotide exchange factor 12
A0A286ZWG1	NPL4 homolog, ubiquitin recognition factor
A0A286ZWJ9	Succinate--CoA ligase [GDP-forming] subunit beta, mitochondrial
A0A286ZWN2	Caspase 10
A0A286ZWV2	SRSF protein kinase 1
A0A286ZWX9	DExD/H-box helicase 60
A0A286ZWY6	Kinesin light chain
A0A286ZWZ7	Gem nuclear organelle associated protein 5
A0A286ZX08	CAP-Gly domain containing linker protein 2
A0A286ZX14	Spliceosome associated factor 3, U4/U6 recycling protein
A0A286ZX26	Cathepsin D
A0A286ZX58	Rap1 GTPase-GDP dissociation stimulator 1
A0A286ZX70	40S ribosomal protein S19
A0A286ZX74	Serine and arginine rich splicing factor 5
A0A286ZXA3	NADPH--cytochrome P450 reductase
A0A286ZXF2	HCLS1 binding protein 3
A0A286ZXG4	Proteasome 26S subunit, ATPase 6
A0A286ZXJ3	Transmembrane protein 33
A0A286ZXJ6	Serine/threonine-protein phosphatase
A0A286ZXK9	Armadillo repeat-containing protein 8
A0A286ZXT8	E2 ubiquitin-conjugating enzyme
A0A286ZXW1	Acetyl-CoA acetyltransferase, mitochondrial
A0A286ZXX4	Proteasome assembly chaperone 2
A0A286ZXZ9	Erythrocyte membrane protein band 4.1 like 2
A0A286ZY37	Glutamine amidotransferase
A0A286ZY45	Caspase 2
A0A286ZY95	Fibronectin
A0A286ZYB6	Nitric oxide synthase
A0A286ZYE1	HID1 domain containing
A0A286ZYE6	Isocitrate dehydrogenase [NADP]
A0A286ZYH6	dTMP kinase
A0A286ZYJ8	UPF1 RNA helicase and ATPase
A0A286ZYN1	Hexose-6-phosphate dehydrogenase/glucose 1-dehydrogenase
A0A286ZYQ4	Lymphocyte cytosolic protein 1
A0A286ZYS2	Aspartate--tRNA ligase, cytoplasmic
A0A286ZYU8	10-formyltetrahydrofolate dehydrogenase
A0A286ZYV7	Pyruvate kinase
A0A286ZYY8	MYB binding protein 1a
A0A286ZZ05	Peptide-N(4)-(N-acetyl-beta-glucosaminyl)asparagine amidase
A0A286ZZ18	IST1 homolog
A0A286ZZ30	Myosin IXB
A0A286ZZ36	RNA binding motif protein 14
A0A286ZZ97	Caveolae associated protein 1
A0A286ZZB7	H1.4 linker histone, cluster member
A0A286ZZE5	LUC7 like
A0A286ZZG7	Eukaryotic translation initiation factor 4 gamma 1
A0A286ZZL8	Polyadenylate-binding protein
A0A286ZZP8	Signal recognition particle subunit SRP72
A0A286ZZQ0	Sorting nexin 6
A0A286ZZQ2	TBC1 domain containing kinase
A0A286ZZR6	TYR_PHOSPHATASE_2 domain-containing protein
A0A286ZZS1	Adenosine kinase
A0A286ZZT7	General transcription factor IIF subunit 2
A0A287A014	40S ribosomal protein S15a
A0A287A017	Tetratricopeptide repeat domain 12
A0A287A026	Protein arginine N-methyltransferase 5
A0A287A059	Actin related protein 1A
A0A287A078	Laminin subunit gamma 1
A0A287A095	O-GlcNAc transferase subunit p110
A0A287A096	Eukaryotic translation initiation factor 2 subunit 1
A0A287A0G6	MMS19 nucleotide excision repair protein
A0A287A0G9	Eukaryotic translation initiation factor 3 subunit K
A0A287A0H1	Uridine phosphorylase
A0A287A0I8	Drebrin 1
A0A287A0Q6	Tyrosine 3-monooxygenase/tryptophan 5-monooxygenase activation protein zeta
A0A287A0V6	Pyrroline-5-carboxylate reductase
A0A287A0V9	Phosphorylase b kinase regulatory subunit
A0A287A0Y1	MYG1 exonuclease
A0A287A133	Asparagine--tRNA ligase
A0A287A140	YKT6 v-SNARE homolog
A0A287A1A0	Ankyrin repeat and FYVE domain containing 1
A0A287A1F0	Vacuolar protein sorting 13 homolog C
A0A287A1G4	PDZ and LIM domain 5
A0A287A1G6	Hexokinase
A0A287A1K3	Coiled-coil domain containing 6
A0A287A1M9	ADP ribosylation factor 4
A0A287A1N7	N-myc downstream-regulated gene 3 protein
A0A287A1P5	Phosphoribosyl pyrophosphate synthetase associated protein 1
A0A287A1U5	10 kDa heat shock protein, mitochondrial
A0A287A1V2	Propionyl-CoA carboxylase alpha chain, mitochondria
A0A287A1V7	Kinesin-like protein
A0A287A217	Tubulin beta 4B class IVb
A0A287A229	EH domain containing 1
A0A287A286	TRASH domain-containing protein
A0A287A2B5	Cyclin dependent kinase 2 interacting protein
A0A287A2C3	Catalase
A0A287A2D7	Thyroid hormone receptor interactor 11
A0A287A2D9	Family with sequence similarity 120B
A0A287A2F4	Arkadia (RNF111) N-terminal like PKA signaling regulator 2N
A0A287A2F9	Transcription elongation factor A1
A0A287A2R9	14_3_3 domain-containing protein
A0A287A2S2	MAGUK p55 subfamily member 6 isoform X1
A0A287A2S6	SH3 domain binding glutamate rich protein like
A0A287A2T9	Twinfilin actin binding protein 1
A0A287A2X5	Gluconokinase
A0A287A2X9	Ankyrin repeat domain 28
A0A287A2Y0	Thyroid hormone receptor associated protein 3
A0A287A354	APC-binding protein EB1
A0A287A391	Elongation factor 1-alpha
A0A287A3B5	Hydroxysteroid 17-beta dehydrogenase 4
A0A287A3E6	Ubiquitin protein ligase E3 component n-recognin 5
A0A287A3H0	LUC7 like 2, pre-mRNA splicing factor
A0A287A3I8	Centrosomal protein 192
A0A287A3K5	Ribosomal protein S6 kinase
A0A287A3P5	Twinfilin actin binding protein 2
A0A287A3W3	Pyrroline-5-carboxylate reductase
A0A287A3X9	6-phosphofructo-2-kinase
A0A287A3Y9	Aldo-keto reductase family 1 member A1
A0A287A3Z4	Plasma retinol-binding protein
A0A287A4F2	Splicing factor proline and glutamine rich
A0A287A4H2	Purine rich element binding protein B
A0A287A4J9	GRIP1 associated protein 1
A0A287A4T3	protein-serine/threonine phosphatase
A0A287A4W5	Isoleucyl-tRNA synthetase
A0A287A4W6	Ras-related protein Rab-21
A0A287A530	Phosphoglucomutase 1
A0A287A584	RNA helicase
A0A287A592	Cysteine sulfinic acid decarboxylase
A0A287A5A7	Copine 3
A0A287A5B4	BRO1 domain-containing protein
A0A287A5D6	3'(2'), 5'-bisphosphate nucleotidase 1
A0A287A5F7	Serine/threonine-protein phosphatase 2A 65 kDa regulatory subunit A beta isoform
A0A287A5I0	C-terminal binding protein 1
A0A287A5I7	Unc-45 myosin chaperone A
A0A287A5J3	Autophagy related 16 like 1
A0A287A5N5	Coronin
A0A287A5P3	116 kDa U5 small nuclear ribonucleoprotein component
A0A287A5Q1	I-kappa-B kinase
A0A287A5Q9	Elongator complex protein 3
A0A287A5S6	Tropomodulin 3
A0A287A5V9	RNA helicase
A0A287A658	YTH N6-methyladenosine RNA binding protein 3
A0A287A690	Peroxiredoxin-2
A0A287A699	Heterogeneous nuclear ribonucleoprotein K
A0A287A6D1	Peptidylprolyl isomerase like 2
A0A287A6H2	Golgi associated PDZ and coiled-coil motif containing
A0A287A6L4	Replication factor C subunit 5
A0A287A6L6	RING-type domain-containing protein
A0A287A6N8	RNA helicase
A0A287A6Q3	ASH2 like, histone lysine methyltransferase complex subunit
A0A287A6R2	Heterogeneous nuclear ribonucleoprotein H3
A0A287A6X6	Ras homolog, mTORC1 binding
A0A287A705	Rho-associated protein kinase 1
A0A287A765	Importin-9
A0A287A7C2	Aspartyl aminopeptidase
A0A287A7D8	Coatomer subunit epsilon
A0A287A7F6	Prohibitin
A0A287A7H6	RNA helicase
A0A287A7Q7	Eukaryotic translation initiation factor 5
A0A287A7R6	Dynamin GTPase
A0A287A864	GIPC PDZ domain containing family member 1
A0A287A888	Programmed cell death 6
A0A287A892	Ubiquitin specific peptidase 19
A0A287A8C3	Integrin-linked protein kinase
A0A287A8C7	Plectin
A0A287A8E9	Keratin 8
A0A287A8H7	diphosphoinositol-polyphosphate diphosphatase
A0A287A8J7	Ribonucleoside-diphosphate reductase
A0A287A8M1	Isocitrate dehydrogenase [NADP]
A0A287A8P8	UDP-glucose 4-epimerase
A0A287A8S0	LIM and SH3 domain protein 1
A0A287A8T0	Ribosomal protein L7
A0A287A8V1	RNA helicase
A0A287A8X1	Notchless protein homolog 1
A0A287A8X8	LRRcap domain-containing protein
A0A287A900	Adseverin
A0A287A9C0	Sorting nexin 4
A0A287A9F0	Mitogen-activated protein kinase kinase kinase kinase 2
A0A287A9G3	G protein subunit alpha o1
A0A287A9G4	Argininosuccinate synthase
A0A287A9Y6	40S ribosomal protein S7
A0A287AA21	Enoyl-CoA hydratase, mitochondrial
A0A287AA25	Peptidylprolyl isomerase
A0A287AA47	GCS light chain
A0A287AA99	Phytanoyl-CoA 2-hydroxylase interacting protein like
A0A287AAA2	Nardilysin convertase
A0A287AAD2	Microtubule associated protein 7
A0A287AAD4	Serine/threonine-protein phosphatase 6 regulatory ankyrin repeat subunit B isoform X2
A0A287AAL6	Four and a half LIM domains 1
A0A287AAM6	Vacuolar protein-sorting-associated protein 25
A0A287AB21	Protein phosphatase 4 regulatory subunit 1
A0A287ABU6	Dihydrofolate reductase
A0A287ABZ4	BRO1 domain- and CAAX motif-containing protein
A0A287AC34	Talin 1
A0A287ACG0	Deubiquitinating enzyme CYLD
A0A287ACL6	40S ribosomal protein S24
A0A287ACN4	Nuclear pore complex protein Nup93
A0A287ACR8	N-acetyltransferase domain-containing protein
A0A287AD09	Nucleosome assembly protein 1 like 1
A0A287AD42	Methionine aminopeptidase 2
A0A287AD45	Hypoxanthine phosphoribosyltransferase
A0A287AD49	Microtubule-associated protein RP/EB family member 2
A0A287ADG1	Drebrin like
A0A287ADJ2	75 kDa glucose-regulated protein
A0A287ADL8	26S proteasome non-ATPase regulatory subunit 4
A0A287ADY2	Phenylalanyl-tRNA synthetase beta subunit
A0A287AE05	Uridine-cytidine kinase
A0A287AE06	Lamin isoform A
A0A287AE26	Protein-associating with the carboxyl-terminal domain of ezrin isoform 1
A0A287AEA5	Aldehyde dehydrogenase 16 family member A1
A0A287AEH0	Proteasome 26S subunit, non-ATPase 7
A0A287AEI6	Importin subunit alpha
A0A287AEJ8	Ubiquitin carboxyl-terminal hydrolase
A0A287AEK2	cAMP-dependent protein kinase type II-alpha regulatory subunit
A0A287AEM2	40S ribosomal protein S5
A0A287AEQ6	Nucleosome assembly protein 1 like 4
A0A287AEU6	Methionine adenosyltransferase 2 subunit beta
A0A287AEU7	DNA mismatch repair protein
A0A287AEX2	Methyltransferase like 26
A0A287AF36	Tyrosine-protein phosphatase non-receptor type 12
A0A287AF78	ENAH actin regulator
A0A287AFB8	Family with sequence similarity 114 member A1
A0A287AFP7	RNA helicase
A0A287AG10	Mixed lineage kinase domain like pseudokinase
A0A287AG29	Calreticulin
A0A287AG37	G3BP stress granule assembly factor 2
A0A287AGE4	Tyrosyl-DNA phosphodiesterase 1
A0A287AGI4	Structural maintenance of chromosomes protein 2
A0A287AGM8	Dolichyl-diphosphooligosaccharide--protein glycosyltransferase 48 kDa subunit
A0A287AGM9	Leucine rich repeat containing 40
A0A287AGR0	NSFL1 cofactor p47
A0A287AGU2	ATP synthase subunit alpha
A0A287AGU7	Tubulin beta chain
A0A287AHA6	AP-1 complex subunit mu-1
A0A287AHC3	Myoferlin
A0A287AHH7	Uridine-cytidine kinase
A0A287AHI1	Importin subunit alpha
A0A287AHS0	Uncharacterized protein
A0A287AHX0	Calcium/calmodulin-dependent protein kinase
A0A287AI15	Kinesin family member 21A
A0A287AI47	Uncharacterized protein
A0A287AIE6	ATPase GET3
A0A287AIF2	Myosin IB
A0A287AIQ8	Uncharacterized protein
A0A287AIR8	PX domain-containing protein
A0A287AIS2	Craniofacial development protein 1
A0A287AIW3	Dynein light intermediate chain
A0A287AJ85	U1 small nuclear ribonucleoprotein 70 kDa
A0A287AJB4	Splicing factor U2AF 35 kDa subunit
A0A287AJC7	Microfibril associated protein 1
A0A287AJJ2	Non-SMC condensin I complex subunit G
A0A287AJK9	Mitogen-activated protein kinase
A0A287AJM0	ADP-ribosylation factor-binding protein GGA1 isoform 1
A0A287AJQ2	Phosphoglycerate mutase
A0A287AJQ6	Dishevelled segment polarity protein 2
A0A287AJR4	NHP2-like protein 1
A0A287AJT8	BICD cargo adaptor 2
A0A287AJY4	NCK associated protein 1
A0A287AJZ1	Signal transducer and activator of transcription
A0A287AK02	Ubiquitin like modifier activating enzyme 6
A0A287AK19	Moesin
A0A287AK21	Transgelin
A0A287AK28	Protein phosphatase 1H
A0A287AK42	Phosducin like 3
A0A287AKA2	Aminoacyl tRNA synthetase complex interacting multifunctional protein 1
A0A287AKA8	Centrosomal protein 170B
A0A287AKG8	Interferon regulatory factor 2 binding protein 2
A0A287AKH0	DIRAS family GTPase 2
A0A287AKI9	Lysine--tRNA ligase
A0A287AKN4	Kinesin family member 15
A0A287AKR7	Heat shock protein family A (Hsp70) member 14
A0A287AKR9	Nucleolar GTP-binding protein 2
A0A287AKW7	Elongator complex protein 1
A0A287AKW8	Eukaryotic translation initiation factor 2B subunit delta
A0A287AKY1	cAMP-dependent protein kinase type I-alpha regulatory subunit
A0A287AKZ9	V-type proton ATPase subunit G
A0A287AL02	RAC-PK-alpha
A0A287AL05	Eukaryotic translation initiation factor 3 subunit L
A0A287AL38	Tripeptidyl-peptidase 2
A0A287AL55	Alpha-1,4 glucan phosphorylase
A0A287AL59	Ethanolamine-phosphate cytidylyltransferase isoform 1
A0A287AL94	Alpha-1,4 glucan phosphorylase
A0A287ALA0	Brain abundant membrane attached signal protein 1
A0A287ALC2	RAN binding protein 2
A0A287ALH9	Mitogen-activated protein kinase kinase 3
A0A287ALR5	Bile acid-CoA:amino acid N-acyltransferase
A0A287ALZ4	Actin-related protein 2/3 complex subunit 3
A0A287AM15	Synaptotagmin like 2
A0A287AM78	Purine nucleoside phosphorylase
A0A287AME4	Ribosomal protein L37a
A0A287AMJ5	Cartilage-associated protein
A0A287AML8	Kinetochore associated 1
A0A287AMT7	HECT and RLD domain containing E3 ubiquitin protein ligase family member 6
A0A287AMZ2	T-complex protein 1 subunit gamma
A0A287AN02	26S proteasome non-ATPase regulatory subunit 2
A0A287AN33	Tropomyosin 2
A0A287ANI9	60S ribosomal protein L29
A0A287ANT8	Vesicle-fusing ATPase
A0A287AP11	Protein transport protein SEC23
A0A287AP15	Elongator complex protein 4
A0A287AP85	Clathrin interactor 1
A0A287APD4	Plastin 1
A0A287APG0	Non-specific serine/threonine protein kinase
A0A287APP7	60S ribosomal protein L27a
A0A287APR1	60S ribosomal protein L18a
A0A287APR9	Heterogeneous nuclear ribonucleoprotein U like 2
A0A287APS7	DNA polymerase
A0A287AQ14	Family with sequence similarity 83 member H
A0A287AQB6	Protein tyrosine phosphatase non-receptor type 11
A0A287AQE1	SUMO1 activating enzyme subunit 1
A0A287AQG1	Proton-translocating NAD(P)(+) transhydrogenase
A0A287AQG4	Synaptotagmin binding cytoplasmic RNA interacting protein
A0A287AQH8	Prolyl 4-hydroxylase subunit beta
A0A287AQK7	Heat shock protein HSP 90-alpha
A0A287AQP7	Interacts with SUPT6H, CTD assembly factor 1
A0A287AQT0	Replication factor C subunit 4
A0A287AQV4	Cystathionine beta-synthase
A0A287AR71	Heterogeneous nuclear ribonucleoprotein L like
A0A287AR84	DNA helicase
A0A287ARI1	Eukaryotic translation initiation factor 3 subunit F
A0A287ARM4	RNA binding motif protein 14
A0A287ARU5	Mitogen-activated protein kinase
A0A287AS29	Nucleoside diphosphate kinase
A0A287ASA9	Pleckstrin homology and FYVE domain containing 2
A0A287ASD0	60S ribosomal protein L5
A0A287ASD3	CP-type G domain-containing protein
A0A287ASM1	Importin 7
A0A287ASR3	Poly(A)-binding protein nuclear 1
A0A287ASS9	Sterol-4-alpha-carboxylate 3-dehydrogenase, decarboxylating
A0A287AST1	Opioid growth factor receptor
A0A287AST5	DNA polymerase delta subunit 2
A0A287ASU4	40S ribosomal protein S2
A0A287ASZ5	Serine and arginine rich splicing factor 7
A0A287AT18	Proteasome subunit alpha type
A0A287AT83	Eukaryotic translation initiation factor 4B
A0A287ATN8	60 kDa chaperonin
A0A287ATP9	Ubiquitin-like modifier-activating enzyme 5
A0A287ATU4	Transportin 1
A0A287ATW2	Protein phosphatase 1 regulatory subunit
A0A287AU85	DNA helicase
A0A287AUH5	4'-phosphopantetheinyl transferase
A0A287AUW4	Activated RNA polymerase II transcriptional coactivator p15
A0A287AUZ3	Calcium binding protein 39
A0A287AV76	BAG cochaperone 2
A0A287AVB0	Eukaryotic translation initiation factor 3 subunit M
A0A287AVD7	Ubiquitin like modifier activating enzyme 7
A0A287AVI5	Ribonuclease P
A0A287AVN7	TRUD domain-containing protein
A0A287AVP4	Thioredoxin like 1
A0A287AVQ1	RNA helicase
A0A287AVV2	Voltage-dependent anion-selective channel protein 1
A0A287AVY2	procollagen galactosyltransferase
A0A287AW71	60S ribosomal protein L9
A0A287AWH5	Nuclear casein kinase and cyclin dependent kinase substrate 1
A0A287AWI9	Elongation factor 2
A0A287AWM5	Synaptogyrin 1
A0A287AWY0	Nucleoside diphosphate kinase 7
A0A287AX39	Large ribosomal subunit protein eL42
A0A287AX51	Epidermal growth factor receptor pathway substrate 15
A0A287AXI2	V-type proton ATPase subunit C
A0A287AXP6	2-(3-amino-3-carboxypropyl)histidine synthase subunit 2
A0A287AXY7	Protein Ric-8A
A0A287AXZ5	Cingulin
A0A287AY26	Vesicle trafficking 1
A0A287AY54	60S acidic ribosomal protein P0
A0A287AYE2	RNA helicase
A0A287AYJ2	Annexin
A0A287AYS8	SpoU_methylase domain-containing protein
A0A287AYY7	Leucine rich repeat containing 47
A0A287AZ21	Pachytene checkpoint protein 2 homolog
A0A287AZ41	60S ribosomal protein L17
A0A287AZ53	RNA cytidine acetyltransferase
A0A287AZB0	Cysteine-S-conjugate beta-lyase 2
A0A287AZG0	Rho GTPase activating protein 1
A0A287B004	RRM domain-containing protein
A0A287B088	Proteasome subunit beta
A0A287B0Q6	Dynamin-1-like protein
A0A287B0R3	CAP-Gly domain-containing linker protein 1 isoform b
A0A287B1C9	Neutral alpha-glucosidase AB
A0A287B1K1	Gamma-tubulin complex component
A0A287B1N7	Peptidylprolyl isomerase
A0A287B1T7	Dimethylargininase
A0A287B1U0	Cytokine receptor like factor 3
A0A287B1V1	Short/branched chain specific acyl-CoA dehydrogenase, mitochondrial
A0A287B1V5	Acyl-CoA thioesterase 11
A0A287B226	ADP ribosylation factor like GTPase 2
A0A287B227	Dual specificity protein phosphatase
A0A287B2G4	GCN1 activator of EIF2AK4
A0A287B2M3	40S ribosomal protein SA
A0A287B2S2	Small G protein signaling modulator 1
A0A287B2T9	Cold shock domain containing E1
A0A287B2Y5	Chromosome 12 C17orf75 homolog
A0A287B391	Magnesium dependent phosphatase 1
A0A287B3H4	DIS3 homolog, exosome endoribonuclease and 3'-5' exoribonuclease
A0A287B3M4	Serine/threonine-protein phosphatase 2A 56 kDa regulatory subunit
A0A287B3W0	WD repeat domain 70
A0A287B3Y5	CTP synthase
A0A287B425	RING-type E3 ubiquitin transferase
A0A287B4B7	Rab GDP dissociation inhibitor
A0A287B4G2	Signal transducing adaptor molecule 2
A0A287B4G4	Ras-related C3 botulinum toxin substrate 1
A0A287B4G7	SAFB like transcription modulator
A0A287B4J2	Adenosylhomocysteinase
A0A287B4N0	General transcription factor IIi
A0A287B4N8	MARCKS like 1
A0A287B4P8	26S proteasome AAA-ATPase subunit RPT3
A0A287B4S7	Gamma-tubulin complex component
A0A287B4T3	EEF1A lysine and N-terminal methyltransferase
A0A287B4X1	G-protein-signaling modulator 1
A0A287B4X2	N-alpha-acetyltransferase 15, NatA auxiliary subunit
A0A287B4Y1	Endoplasmic reticulum protein 44
A0A287B4Z6	Sarcosine dehydrogenase
A0A287B501	E3 ubiquitin-protein ligase RBX1
A0A287B574	Succinate--CoA ligase [ADP/GDP-forming] subunit alpha, mitochondrial
A0A287B5D7	40S ribosomal protein S30
A0A287B5G9	AP complex subunit beta
A0A287B5J6	Ribosome biogenesis protein BOP1
A0A287B5M2	Mucin 4, cell surface associated
A0A287B5Q7	26S proteasome non-ATPase regulatory subunit 8
A0A287B5U7	GRIP and coiled-coil domain containing 2
A0A287B5V1	60S ribosomal protein L3
A0A287B5W0	U5 small nuclear ribonucleoprotein 200 kDa helicase
A0A287B5W2	Trypsinogen isoform X1
A0A287B669	Uncharacterized protein
A0A287B6J6	Heat shock 70 kDa protein 4
A0A287B6Q3	Procollagen-proline 4-dioxygenase
A0A287B6V8	Mitogen-activated protein kinase kinase kinase 20
A0A287B6Y1	60S ribosomal protein L30
A0A287B749	Tubulin beta chain
A0A287B771	40S ribosomal protein S4
A0A287B778	Ubiquitin conjugating enzyme E2 O
A0A287B7N1	DNA polymerase
A0A287B7X9	26S proteasome non-ATPase regulatory subunit 13
A0A287B7Z3	Nucleolar and spindle associated protein 1
A0A287B883	Parathymosin
A0A287B893	TSR1 ribosome maturation factor
A0A287B8B0	Perilipin
A0A287B8F2	Regulation of nuclear pre-mRNA domain containing 1B
A0A287B8R2	Nuclear distribution protein C homolog
A0A287B900	VPS26, retromer complex component A
A0A287B906	Nexilin F-actin binding protein
A0A287B938	Multifunctional methyltransferase subunit TRM112-like protein
A0A287B975	CCHC-type zinc finger nucleic acid binding protein
A0A287B9A6	Glucosidase 2 subunit beta
A0A287B9Q1	Terminal nucleotidyltransferase 4B
A0A287B9W3	Dynein heavy chain, cytosolic
A0A287B9Y1	UDP-glucose glycoprotein glucosyltransferase 1
A0A287B9Z2	Coronin
A0A287BA12	Vesicle-fusing ATPase
A0A287BA78	Cytochrome b5 type B
A0A287BAA7	Myeloid leukemia factor 2
A0A287BAJ3	PDZ domain containing 1
A0A287BB72	Serine/threonine-protein phosphatase 2A 65 kDa regulatory subunit A alpha isoform
A0A287BBC4	5'-nucleotidase, cytosolic II
A0A287BBK1	Hydroxymethylbilane synthase
A0A287BBS9	Glucosamine 6-phosphate N-acetyltransferase
A0A287BBV0	Histone PARylation factor 1
A0A287BBV4	Myotubularin-related protein 6
A0A287BBY5	RNA helicase
A0A287BCS5	Cleavage and polyadenylation specific factor 3
A0A287BD22	Polypyrimidine tract binding protein 3
A0A287BEC7	Vesicle associated membrane protein 3
A0A287BEI7	High mobility group protein B1
A0A287BEJ0	Protein LTV1 homolog
A0A287BF06	40S ribosomal protein S27
A0A287BF30	Alanyl-tRNA editing protein Aarsd1
A0A287BFB8	Glutaredoxin 3
A0A287BFC9	Dolichyl-diphosphooligosaccharide--protein glycosyltransferase subunit 1
A0A287BFF4	Glutaminase
A0A287BFW1	Pribosyltran_N domain-containing protein
A0A287BG23	Glyceraldehyde-3-phosphate dehydrogenase
A0A287BGG6	STIP1 homology and U-box containing protein 1
A0A287BGJ9	ATP-dependent DNA helicase
A0A287BGP0	alanine transaminase
A0A287BGW4	Delta-aminolevulinic acid dehydratase
A0A287BH33	Aspartate aminotransferase
A0A287BH53	RAB9B, member RAS oncogene family
A0A287BH67	Serine and arginine rich splicing factor 4
A0A287BHC3	Bifunctional UDP-N-acetylglucosamine 2-epimerase/N-acetylmannosamine kinase isoform 1
A0A287BHE7	40S ribosomal protein S14
A0A287BHJ8	F-actin monooxygenase
A0A287BHL0	Poly(rC) binding protein 2
A0A287BHY5	Keratin 2
A0A287BHY7	Aldehyde dehydrogenase, mitochondrial
A0A287BI63	Ras-related protein Rab-6A isoform X3
A0A287BIL8	78 kDa glucose-regulated protein
A0A287BIQ4	Oxysterol-binding protein
A0A287BJ19	WD repeat domain 5
A0A287BJ76	Debranching RNA lariats 1
A0A287BJ85	Immunity related GTPase Q
A0A287BJ88	Transcription factor BTF3
A0A287BJF3	Basic leucine zipper and W2 domains 1
A0A287BJX5	Epidermal growth factor receptor pathway substrate 8
A0A287BK22	60S ribosomal protein L13
A0A287BK75	Dual specificity mitogen-activated protein kinase kinase 1
A0A287BKE1	Eukaryotic translation initiation factor 4 gamma 2
A0A287BKR2	Serine hydroxymethyltransferase
A0A287BKX8	Brain-specific angiogenesis inhibitor 1-associated protein 2
A0A287BL34	Coiled-coil domain-containing protein 128
A0A287BLU9	RNA binding protein, mRNA processing factor
A0A287BLX5	Dihydropyrimidinase
A0A287BLZ1	Cyclin G associated kinase
A0A287BM32	Nucleoporin 43
A0A287BM62	Carnosine dipeptidase 2
A0A287BM68	Negative elongation factor complex member B
A0A287BMB6	Heteroous nuclear ribonucleoprotein A/B
A0A287BMD4	DNA-directed RNA polymerase II subunit E
A0A287BMK6	Uncharacterized protein
A0A287BMR4	SRP receptor subunit alpha
A0A287BMV2	Serine/arginine-rich splicing factor 1
A0A287BN36	RAB5C, member RAS oncogene family
A0A287BN69	RNA helicase
A0A287BNL3	Nuclear proteasome inhibitor UBLCP1
A0A287BNZ1	GIPC PDZ domain containing family member 2
A0A287BPA2	Mitochondrial import receptor subunit TOM34
A0A287BPB7	Serine/threonine-protein phosphatase 2A 55 kDa regulatory subunit B
A0A287BPB8	Ras-related protein Rab-14
A0A287BPJ7	Trifunctional enzyme subunit beta, mitochondrial isoform X1
A0A287BPT5	Sulfurtransferase
A0A287BPU8	Transport and golgi organization 6 homolog
A0A287BPW4	Valyl-tRNA synthetase
A0A287BPZ7	Ubiquitin conjugating enzyme E2 E2
A0A287BQ02	Polyadenylate-binding protein
A0A287BQ14	PDGFA associated protein 1
A0A287BQI0	Catenin beta like 1
A0A287BQJ3	Microtubule associated protein RP/EB family member 3
A0A287BQP4	40S ribosomal protein S20
A0A287BQU7	Small nuclear ribonucleoprotein Sm D2
A0A287BQW1	Methionine aminopeptidase
A0A287BQW3	Histone H1.0
A0A287BRE0	Phenylalanine--tRNA ligase
A0A287BRL0	Spliceosome-associated protein CWC15 homolog
A0A287BRU6	Tyrosine-protein kinase
A0A287BRY0	Tropomyosin alpha-1 chain
A0A287BS88	Solute carrier family 37 member 4
A0A287BSA8	Ribosomal protein
A0A287BSF2	RNA-binding protein 8A
A0A287BSL7	Ubiquitin conjugating enzyme E2 V1
A0A287BSQ4	Ladinin 1
A0A287BT76	Elongation factor like GTPase 1
A0A287BTJ4	Paxillin
A0A287BTM5	DNA mismatch repair protein Msh2
A0A288CFT0	Triosephosphate isomerase
A0A288CFY3	Tropomyosin alpha-3 chain
A0A2C9F344	Diacylglycerol kinase
A0A2C9F350	Medium-chain specific acyl-CoA dehydrogenase, mitochondrial
A0A2C9F366	Heat shock 27 kDa protein
A0A2C9F385	Epoxide hydrolase
A0A2C9F392	Propionyl-CoA carboxylase beta chain, mitochondrial
A0A2C9F393	Metavinculin
A0A2C9F3E9	Junction plakoglobin
A0A2C9F3G9	Replication termination factor 2
A0A2S1PVW1	RNA helicase
A0A480DP04	DEP domain-containing mTOR-interacting protein isoform 1
A0A480DPI8	Abscission/NoCut checkpoint regulator isoform 1
A0A480DPN6	26S proteasome regulatory subunit RPN11
A0A480E1W6	Ornithine carbamoyltransferase, mitochondrial
A0A480E602	Nucleolin
A0A480ECQ6	Protein phosphatase methylesterase-1
A0A480EE94	Eukaryotic translation initiation factor 5B
A0A480EJB5	ATP-dependent dihydroxyacetone kinase
A0A480EJK7	Protein pelota homolog
A0A480EMA9	Short transient receptor potential channel 4-associated protein isoform a
A0A480EMD1	Ubiquitinyl hydrolase 1
A0A480EME6	Coatomer subunit alpha
A0A480EMN7	Insulin-like growth factor 2 mRNA-binding protein 2 isoform a
A0A480EUT8	Nascent polypeptide-associated complex subunit alpha isoform X2
A0A480EZK3	Aspartate carbamoyltransferase
A0A480EZL3	Protein PRRC2A
A0A480F064	Lethal(2) giant larvae protein homolog 1
A0A480F0Y3	Leucine-rich repeat flightless-interacting protein 1 isoform 5
A0A480F130	Cell cycle and apoptosis regulator protein 2
A0A480F334	Cysteinyl-tRNA synthetase
A0A480F3F0	Tubulin--tyrosine ligase-like protein 12
A0A480F483	Rho guanine nucleotide exchange factor 10
A0A480F4I4	Unconventional myosin-VIIa
A0A480F5A7	Threonyl-tRNA synthetase
A0A480F5J1	Unconventional myosin-XVIIIa isoform b
A0A480H8I5	Mitogen-activated protein kinase kinase kinase 4 isoform X1
A0A480H9Y3	Transketolase
A0A480HA19	DNA helicase
A0A480HAE4	WD repeat-containing protein 1
A0A480HIR1	Importin-5
A0A480HIX6	Zyxin
A0A480HJM6	Caspase recruitment domain-containing protein 6
A0A480HJT1	Asparagine synthetase [glutamine-hydrolyzing]
A0A480HJT2	Hermansky-Pudlak syndrome 5 protein homolog
A0A480HQB1	Alpha-actinin-1
A0A480HRR5	Elongation factor Tu
A0A480HZC8	Tubulin-specific chaperone D
A0A480HZX0	EH domain-binding protein 1-like protein 1 isoform 1
A0A480I0Y2	Myosin light polypeptide 6 isoform 2
A0A480I1E7	Ras GTPase-activating-like protein IQGAP3
A0A480I1E8	Procollagen-lysine 5-dioxygenase
A0A480IFL7	Keratin, type I cytoskeletal 19
A0A480IHR8	Septin-9
A0A480IKF2	DNA-binding protein SMUBP-2
A0A480IL98	26S protease regulatory subunit 8 isoform X2
A0A480IMF8	T-complex protein 1 subunit eta
A0A480IMX3	Tubulin gamma chain
A0A480IRX8	Tumor susceptibility gene 101 protein
A0A480IRY4	Leucine-rich repeat-containing protein 41
A0A480IS07	Thrombospondin-1
A0A480ISU4	Protein kinase C
A0A480ITH0	Ubiquitin carboxyl-terminal hydrolase
A0A480ITR1	Pescadillo homolog
A0A480J1R0	DnaJ homolog subfamily C member 3
A0A480J1U7	La-related protein 7
A0A480J284	Host cell factor 1 isoform X2
A0A480J4T8	Cytoplasmic dynein 1 intermediate chain 2
A0A480J580	RNA helicase
A0A480J736	DNA-directed RNA polymerase subunit
A0A480J755	Calpain-1 catalytic subunit
A0A480J7R3	Centrosome-associated protein 350
A0A480JC11	Keratin, type II cytoskeletal 5
A0A480JGL4	Ran GTPase-activating protein 1 isoform X4
A0A480JIP6	Leucyl-tRNA synthetase
A0A480JJD1	60S ribosomal protein L27
A0A480JK28	DNA damage-binding protein 1
A0A480JK41	Eukaryotic translation initiation factor 3 subunit H
A0A480JLX9	Early endosome antigen 1
A0A480JQZ3	Programmed cell death protein 5 isoform X1
A0A480JS00	DNA topoisomerase 2
A0A480JT72	RuvB-like helicase
A0A480JUN1	ATP synthase subunit beta
A0A480JV95	Malate dehydrogenase
A0A480JW12	Trifunctional purine biosynthetic protein adenosine-3
A0A480JWC6	Nuclear factor NF-kappa-B p100 subunit isoform X2
A0A480JWC8	AP-1 complex subunit gamma
A0A480JWG2	Calcium-activated neutral proteinase 2
A0A480JX44	HECT-type E3 ubiquitin transferase
A0A480JY97	Protein transport protein Sec24D isoform X1
A0A480JYN1	Sterile alpha and TIR motif-containing protein 1
A0A480JZA2	Cullin-2
A0A480K090	Signal recognition particle subunit SRP68 isoform 1
A0A480K0L7	Glutamate dehydrogenase
A0A480K104	ATP-dependent 6-phosphofructokinase
A0A480K1E2	ATP-binding cassette sub-family F member 1 isoform X1
A0A480K345	Serine/threonine-protein phosphatase 6 regulatory subunit 1
A0A480K5U4	Telomerase protein component 1 isoform 1
A0A480K792	Eukaryotic translation initiation factor 1b
A0A480K7Y8	Conserved oligomeric Golgi complex subunit 2
A0A480KA98	Aldehyde dehydrogenase
A0A480KDN7	Transmembrane and coiled-coil domain-containing protein 4
A0A480KE17	Eukaryotic translation initiation factor 2 subunit 2 isoform 1
A0A480KHP3	Fumarylacetoacetase
A0A480KJB8	Malate dehydrogenase
A0A480KPK2	E3 ubiquitin-protein ligase RNF213 isoform X1
A0A480KQ60	Replication protein A subunit
A0A480KQF0	ATP-dependent (S)-NAD(P)H-hydrate dehydratase
A0A480KTJ3	Treacle protein isoform X2
A0A480KYP4	Nuclear factor of activated T cells 2
A0A480L8G8	Clustered mitochondria protein homolog
A0A480L9E2	Cullin-4A isoform 1
A0A480L9H7	Neurabin-2
A0A480LA11	Serine/threonine-protein kinase Nek9 isoform 2
A0A480LB97	Sorting nexin-1
A0A480LF55	Importin subunit beta-1 isoform 1
A0A480LIA4	EARP-interacting protein isoform 2
A0A480LKZ8	Zinc finger Ran-binding domain-containing protein 2
A0A480LQ52	AP-3 complex subunit delta
A0A480LQJ5	RNA helicase
A0A480LRK1	Ribonuclease inhibitor
A0A480LT67	Nuclear cap-binding protein subunit 1 isoform 1
A0A480LWF2	26S proteasome non-ATPase regulatory subunit 6
A0A480LYD1	tRNA (Cytosine(34)-C(5))-methyltransferase isoform 2
A0A480M011	Fatty acid synthase
A0A480M0I2	Protein FAM160B1 isoform a
A0A480M1R3	Ezrin-radixin-moesin-binding phosphoprotein 50
A0A480M2G1	Plectin isoform X12
A0A480M475	Caveolae-associated protein 3
A0A480M4R9	Coatomer subunit gamma
A0A480M6P1	26S proteasome non-ATPase regulatory subunit 11
A0A480M733	SH3 domain-binding protein 1 isoform 1
A0A480M8G4	Cell division cycle 5-like protein
A0A480MCG5	Golgi resident protein GCP60
A0A480MD51	CLIP-associating protein 1 isoform X24
A0A480MH76	NADH dehydrogenase [ubiquinone] flavoprotein 1, mitochondrial
A0A480MPT2	RNA helicase
A0A480MUW2	AICAR transformylase
A0A480MZH1	Rab GTPase-binding effector protein 1 isoform 1
A0A480N1D9	Dihydrolipoyl dehydrogenase
A0A480N487	Elongation factor 1-gamma
A0A480N4T2	Eukaryotic translation initiation factor 3 subunit B
A0A480N955	Mitogen-activated protein kinase
A0A480NDC3	RNA-binding protein NOB1
A0A480NEG5	Component of oligomeric Golgi complex 4
A0A480NFB8	Protein disulfide-isomerase
A0A480P650	2-(3-amino-3-carboxypropyl)histidine synthase subunit 1
A0A480PCQ6	Long-chain specific acyl-CoA dehydrogenase, mitochondrial
A0A480PE19	Enoyl-CoA hydratase
A0A480PFZ3	CCT-theta
A0A480PIW6	Translation initiation factor eIF-2B subunit gamma isoform 1
A0A480PJ32	Translation initiation factor eIF2B subunit delta
A0A480PLI7	T-complex protein 1 subunit zeta isoform a
A0A480PNM6	Histone H1.4
A0A480PNR4	Plectin isoform X1-like
A0A480PRM4	Villin-1
A0A480PVP5	COMM domain-containing protein 9 isoform 1
A0A480Q0A9	Transcription elongation factor SPT5
A0A480QG19	Peptidylprolyl isomerase
A0A480QHI8	H/ACA ribonucleoprotein complex subunit 4 isoform 2
A0A480QI80	Serine/threonine-protein phosphatase
A0A480QIP5	26S proteasome non-ATPase regulatory subunit 5
A0A480QIR1	RNA polymerase II subunit A C-terminal domain phosphatase
A0A480QNI6	Actin, alpha skeletal muscle
A0A480QP12	Unconventional myosin-6
A0A480QPE7	40S ribosomal protein S12
A0A480QSK6	Actin-related protein 2/3 complex subunit
A0A480R111	Golgi-specific brefeldin A-resistance guanine nucleotide exchange factor 1 isoform 3
A0A480RHT1	Complement C3
A0A480RMM6	Formimidoyltetrahydrofolate cyclodeaminase
A0A480RQR3	Arylamine N-acetyltransferase
A0A480RZI1	Protein CYR61
A0A480S0B0	Thiopurine S-methyltransferase
A0A480S1F9	Phosphoserine aminotransferase
A0A480S282	WASH complex subunit 4 isoform 2
A0A480S5V4	phenylalanine 4-monooxygenase
A0A480S836	Glucose-6-phosphate isomerase
A0A480S8J2	RING finger protein 113A
A0A480SAZ0	Ankyrin-3 isoform X26
A0A480SBC0	Macrophage-capping protein
A0A480SBX4	DNA-directed RNA polymerases I and III subunit RPAC1
A0A480SCD0	Proteasome subunit alpha type
A0A480SJI2	Spermidine synthase
A0A480SKM4	Histone acetyltransferase type B catalytic subunit
A0A480SM35	Activator of 90 kDa heat shock protein ATPase homolog 1 isoform 1
A0A480SMR6	26S proteasome non-ATPase regulatory subunit 12
A0A480T0X9	Testin
A0A480T8D3	Condensin complex subunit 1
A0A480TD90	Histone H4
A0A480TDX0	Protein FAM98A isoform 1
A0A480THB8	Glutathione transferase
A0A480TJR2	Eukaryotic translation initiation factor 3 subunit E
A0A480TK33	Tubulin beta chain
A0A480TKM7	Villin-1
A0A480TKW0	A-kinase anchor protein 13 isoform 2
A0A480TMT6	Fibrinogen beta chain isoform 1 preproprotein
A0A480TP78	Galactokinase
A0A480TPJ5	Interferon regulatory factor 3 isoform X3
A0A480TQ12	Ubiquitinyl hydrolase 1
A0A480TRX5	Ribonucleases P/MRP protein subunit POP1
A0A480TTP2	Dehydrogenase/reductase SDR family member 11
A0A480TUM7	Nuclear pore complex protein Nup85
A0A480TW29	Serine/arginine-rich splicing factor 2
A0A480TX95	Zinc finger protein ZPR1 isoform 1
A0A480TXZ6	Eukaryotic translation initiation factor 3 subunit I
A0A480TY64	CTP synthase
A0A480TYA2	Myosin-9 isoform X1
A0A480TZA5	Transferrin receptor protein 1 isoform X1
A0A480TZS0	Protein-histidine N-methyltransferase
A0A480U0E1	Actin, cytoplasmic 1
A0A480UCV4	Leucine zipper transcription factor-like protein 1
A0A480UGI3	TELO2-interacting protein 2 isoform 1
A0A480UHI4	Cytosolic acyl coenzyme A thioester hydrolase isoform X1
A0A480UJH4	Ribosome biogenesis protein WDR12
A0A480UK42	Exosome complex component RRP45
A0A480UKG6	Vacuolar proton pump subunit B
A0A480UP67	Myosin-10 isoform 2
A0A480UPA5	Protein GNAS isoform GNASS
A0A480UUL9	Ezrin
A0A480UYR5	Baculoviral IAP repeat-containing protein 6 isoform X12
A0A480V3F2	Microtubule-actin cross-linking factor 1 isoform X16
A0A480V3H8	FACT complex subunit SSRP1
A0A480V540	40S ribosomal protein S13
A0A480V9A7	GATOR complex protein SEC13
A0A480VB39	Proteasome-associated protein ECM29 homolog isoform X3
A0A480VBD4	Protein FAM118B
A0A480VBR5	Oxysterol-binding protein
A0A480VDC2	Golgi to ER traffic protein 4 homolog
A0A480VDT8	Ribonuclease P protein subunit p30
A0A480VEK3	Calcium-activated neutral proteinase small subunit
A0A480VFE7	Protein FRG1
A0A480VFI2	Serine-threonine kinase receptor-associated protein
A0A480VH92	Polypyrimidine tract-binding protein 1
A0A480VIW9	26S proteasome AAA-ATPase subunit RPT1
A0A480VJP2	Protein disulfide-isomerase A6
A0A480VKD4	Nucleoplasmin-3
A0A480VMM6	p21-activated protein kinase-interacting protein 1
A0A480VQB0	Developmentally-regulated GTP-binding protein 2
A0A480VY36	Dolichyl-diphosphooligosaccharide--protein glycosyltransferase subunit DAD1
A0A480VYA5	ADP-ribose pyrophosphatase, mitochondrial isoform a
A0A480W0S0	60S ribosomal protein L21
A0A480W3A4	Lupus La protein
A0A480W6C8	Collagen alpha-2(VI) chain isoform 2C2
A0A480W7N5	Enoyl-CoA delta isomerase 2, mitochondrial isoform 2
A0A480WAA5	Target of EGR1 protein 1
A0A480WDC8	Dr1-associated corepressor
A0A480WFZ9	RNA helicase
A0A480WPM7	THUMP domain-containing protein 1
A0A480WQB6	Proteasome subunit beta
A0A480WT06	Cytoplasmic FMR1-interacting protein 1
A0A480WVB9	ALS2 C-terminal-like protein isoform 1
A0A480WXC6	Annexin
A0A480WXM5	Mini-chromosome maintenance complex-binding protein
A0A480X4F2	Vacuolar protein sorting-associated protein 35
A0A480XC77	Cysteinylglycine-S-conjugate dipeptidase
A0A480XDI2	eIF-2B GDP-GTP exchange factor subunit epsilon
A0A480XNV7	T-complex protein 1 subunit epsilon
A0A480XPI0	Interferon-induced GTP-binding protein Mx2 isoform X1
A0A480XRF3	Nucleoside diphosphate kinase
A0A480XUB1	FAS-associated factor 1
A0A480XY68	Golgi reassembly-stacking protein 2 isoform 1
A0A480XZU6	Annexin
A0A480Y0Z7	RNA-splicing ligase RtcB homolog
A0A480Y2P4	Kinesin-like protein KIF13B
A0A480Y306	GMP reductase
A0A480Y324	Spermatogenesis-associated serine-rich protein 2 isoform X1
A0A480Y3P2	Acyl-CoA dehydrogenase family member 9, mitochondrial
A0A480YYF0	Rab3 GTPase-activating protein catalytic subunit
A0A480Z1N1	Calpain-7
A0A480Z612	Intraflagellar transport protein 27 homolog
A0A480Z666	Major vault protein
A0A480ZI48	Integrin alpha-3 preproprotein
A0A480ZTX9	AP-3 complex subunit beta
A0A481A6F2	EGF domain-specific O-linked N-acetylglucosamine transferase isoform X1
A0A481AHR6	Glutathione reductase
A0A481B0J7	Carbamoyl-phosphate synthase ammonia, mitochondrial
A0A481B551	E3 ubiquitin/ISG15 ligase TRIM25
A0A481B5T2	Hydroxysteroid dehydrogenase-like protein 2 isoform 1
A0A481B5Y5	Vacuolar fusion protein CCZ1 homolog
A0A481B7T1	Caspase-7 isoform alpha
A0A481BA72	Interferon-induced GTP-binding protein Mx1
A0A481BBL3	Aldehyde dehydrogenase family 8 member A1 isoform 1
A0A481BCV8	ATP-dependent RNA helicase DDX1
A0A481C0X6	Nucleoside-diphosphate kinase
A0A481C7C1	SAP30 binding protein
A0A481CA46	Exosome complex component RRP42
A0A481CW91	Ribose-phosphate diphosphokinase
A0A481D027	55 kDa erythrocyte membrane protein
A0A481D2F4	Calponin
A0A481D3B5	Eukaryotic translation initiation factor 3 subunit D
A0A481DHP5	40S ribosomal protein S25
A0A481DKS1	ElaC homolog protein 2
A0A481DV11	Spermine synthase isoform 1
A0A4X1SEA1	AB hydrolase-1 domain-containing protein
A0A4X1SG10	Phosphatidylinositol transfer protein beta isoform
A0A4X1SG89	RRM domain-containing protein
A0A4X1SGV8	Histidine--tRNA ligase, cytoplasmic
A0A4X1SH49	zf-LYAR domain-containing protein
A0A4X1SHI9	S-adenosylmethionine synthase
A0A4X1SHT1	Flavodoxin_2 domain-containing protein
A0A4X1SI58	ADP-ribosylation factor 6
A0A4X1SIJ6	Nuclear export mediator factor
A0A4X1SIW8	Semaphorin-3C
A0A4X1SJ01	SGNH_hydro domain-containing protein
A0A4X1SJ88	Bifunctional lysine-specific demethylase and histidyl-hydroxylase
A0A4X1SJK3	Dynein light chain
A0A4X1SK65	40S ribosomal protein S3a
A0A4X1SLI0	Importin subunit alpha
A0A4X1SNP4	Diaphanous related formin 1
A0A4X1SNX2	Importin N-terminal domain-containing protein
A0A4X1SP14	Voltage-dependent anion-selective channel protein 2
A0A4X1SPY8	Coatomer subunit delta
A0A4X1SQL6	Mannose-1-phosphate guanyltransferase beta
A0A4X1SRE7	Clathrin heavy chain
A0A4X1SRP3	Alanine--tRNA ligase
A0A4X1SSK9	Ceramide transfer protein
A0A4X1SSX4	MAGE domain-containing protein
A0A4X1ST20	Transforming protein RhoA
A0A4X1ST93	AAA domain-containing protein
A0A4X1SUA0	RRM domain-containing protein
A0A4X1SUF8	Sodium/potassium-transporting ATPase subunit alpha
A0A4X1SWU2	Ribosome maturation protein SBDS
A0A4X1SXE7	Shootin-1
A0A4X1SXI6	40S ribosomal protein S16
A0A4X1SY06	Tripartite motif containing 33
A0A4X1SY78	AAA domain-containing protein
A0A4X1SYJ3	Proteolipid protein 2
A0A4X1SZ04	Glutaminyl-tRNA synthetase
A0A4X1SZ60	Cytochrome P450 2E1
A0A4X1SZQ2	1-phosphatidylinositol 4,5-bisphosphate phosphodiesterase gamma
A0A4X1SZR3	Ubiquitin carboxyl-terminal hydrolase MINDY
A0A4X1T0F7	HECT-type E3 ubiquitin transferase
A0A4X1T0H8	mevalonate kinase
A0A4X1T0K7	ADP-ribosylation factor-like protein 1
A0A4X1T1R0	Coiled-coil domain-containing protein 75
A0A4X1T2U3	Annexin
A0A4X1T2W0	Acetyl-CoA carboxylase kinase
A0A4X1T3B7	C2H2-type domain-containing protein
A0A4X1T3G1	AH receptor-interacting protein
A0A4X1T568	60S acidic ribosomal protein P1
A0A4X1T5A0	Glucose-6-phosphate 1-dehydrogenase
A0A4X1T5N2	S10_plectin domain-containing protein
A0A4X1T5R6	V-type proton ATPase subunit H
A0A4X1T625	Cell cycle checkpoint control protein
A0A4X1T6H6	LRRcap domain-containing protein
A0A4X1T8E4	Prefoldin subunit 3
A0A4X1T8I3	F-actin-capping protein subunit alpha
A0A4X1T956	MARVEL domain-containing protein
A0A4X1T970	CortBP2 domain-containing protein
A0A4X1TA05	Uncharacterized protein
A0A4X1TA10	Deoxycytidine kinase
A0A4X1TAI0	Mothers against decapentaplegic homolog
A0A4X1TAN2	Dihydrolipoyllysine-residue succinyltransferase component of 2-oxoglutarate dehydrogenase complex, mitochondrial
A0A4X1TBT9	Tubulin beta chain
A0A4X1TC41	Protein mago nashi homolog
A0A4X1TD37	Striatin-interacting protein 1
A0A4X1TDC2	Ras-related protein Rab-11A
A0A4X1TDE4	Phosphatidylinositol-4-phosphate 3-kinase
A0A4X1TDP1	Prothymosin alpha
A0A4X1TDY8	Ankyrin repeat and MYND domain containing 2
A0A4X1TE49	Cell division cycle protein 123 homolog
A0A4X1TEH7	NudC domain-containing protein 1
A0A4X1TEN0	Protein disulfide isomerase family A member 5
A0A4X1TF68	Tetratricopeptide repeat protein 37
A0A4X1TG38	DNA helicase
A0A4X1TG89	Aldedh domain-containing protein
A0A4X1TGN8	Glutathione transferase
A0A4X1THF8	Glyceraldehyde-3-phosphate dehydrogenase
A0A4X1THV0	Laminin subunit beta-3
A0A4X1TIM3	WD_REPEATS_REGION domain-containing protein
A0A4X1TJX6	Sorting nexin-17
A0A4X1TL32	SET nuclear proto-oncogene
A0A4X1TMH0	Clusterin
A0A4X1TMH4	GPN-loop GTPase
A0A4X1TMZ1	Acyl-coenzyme A thioesterase 4-like
A0A4X1TN89	Uncharacterized protein
A0A4X1TNB7	Fascin domain-containing protein
A0A4X1TNJ1	COP9 signalosome complex subunit 4
A0A4X1TPL1	Rhophilin Rho GTPase binding protein 2
A0A4X1TPP0	Annexin
A0A4X1TPX3	SERPIN domain-containing protein
A0A4X1TQG6	Family with sequence similarity 114 member A2
A0A4X1TQQ6	TRMT1-like protein
A0A4X1TR87	Amidophosphoribosyltransferase
A0A4X1TRK4	AIR carboxylase
A0A4X1TS58	Creatine kinase
A0A4X1TST4	Proteasome activator complex subunit 3
A0A4X1TSZ3	Ras-related protein Rab-10
A0A4X1TT72	Non-specific serine/threonine protein kinase
A0A4X1TTA5	WH2 domain-containing protein
A0A4X1TTH9	Phosphatidylethanolamine-binding protein 1
A0A4X1TTN3	DUF1907 domain-containing protein
A0A4X1TUL3	Pribosyltran domain-containing protein
A0A4X1TUX3	Creatine kinase B-type
A0A4X1TW95	Pleckstrin homology and FYVE domain containing 1
A0A4X1TWH0	PKS_ER domain-containing protein
A0A4X1TX88	Actin-related protein 2/3 complex subunit 5
A0A4X1TXN4	Perilipin
A0A4X1TXY3	Interleukin-1 receptor-associated kinase 4
A0A4X1TY86	DNA replication licensing factor MCM2
A0A4X1TYA4	CD109 molecule
A0A4X1TYL3	GBD/FH3 domain-containing protein
A0A4X1TYW1	Hyaluronan-mediated motility receptor C-terminal domain-containing protein
A0A4X1TZH0	Enhancer of rudimentary homolog
A0A4X1U0F5	Bifunctional coenzyme A synthase
A0A4X1U0F7	Protein kinase domain-containing protein
A0A4X1U0Q7	RuvB-like helicase
A0A4X1U1J6	D-beta-hydroxybutyrate dehydrogenase, mitochondrial
A0A4X1U2H1	Protein Spindly
A0A4X1U2X6	Receptor of-activated protein C kinase 1
A0A4X1U4S9	UBC core domain-containing protein
A0A4X1U569	small monomeric GTPase
A0A4X1U740	Arginine--tRNA ligase, cytoplasmic
A0A4X1U7Y6	Nucleophosmin
A0A4X1U8I9	hypoxia-inducible factor-proline dioxygenase
A0A4X1U8M6	TRAMP-like complex RNA-binding factor ZCCHC8
A0A4X1U9D1	Ras suppressor protein 1
A0A4X1U9F6	Drebrin like
A0A4X1UA27	Histone H2A
A0A4X1UAN7	Tax1 binding protein 3
A0A4X1UAY1	2,4-dienoyl-CoA reductase [(3E)-enoyl-CoA-producing]
A0A4X1UAY2	Serine/threonine-protein phosphatase
A0A4X1UC72	Eukaryotic translation initiation factor 4E
A0A4X1UDE4	14-3-3 protein theta
A0A4X1UDF8	60S ribosomal protein L32
A0A4X1UDS0	Receptor-interacting serine/threonine-protein kinase 2
A0A4X1UEL0	Calcyclin-binding protein
A0A4X1UEP4	Protein kinase domain-containing protein
A0A4X1UF59	IQ motif containing GTPase activating protein 1
A0A4X1UF70	GTP-binding nuclear protein Ran
A0A4X1UF92	Ribosomal protein L19
A0A4X1UFJ0	C-1-tetrahydrofolate synthase, cytoplasmic
A0A4X1UFU3	Enhancer of mRNA-decapping protein 4
A0A4X1UG52	Density-regulated protein
A0A4X1UGG6	Huntingtin interacting protein 1 related
A0A4X1UH61	RZ-type domain-containing protein
A0A4X1UHD4	ethanolamine kinase
A0A4X1UHM0	DNA-directed RNA polymerases I, II, and III subunit RPABC3
A0A4X1UHM6	Intraflagellar transport protein 22 homolog
A0A4X1UI33	40S ribosomal protein S3
A0A4X1UIB6	Hemoglobin subunit alpha
A0A4X1UID3	RING-type domain-containing protein
A0A4X1UK07	Uncharacterized protein
A0A4X1UL30	Signal-induced proliferation-associated protein 1
A0A4X1ULB7	40S ribosomal protein S17
A0A4X1ULC0	60S ribosomal protein L23
A0A4X1ULI0	E2 ubiquitin-conjugating enzyme
A0A4X1UM02	PDZ and LIM domain protein 1
A0A4X1UM41	14_3_3 domain-containing protein
A0A4X1UM70	Arp2/3 complex 34 kDa subunit
A0A4X1UNL5	DNA/pantothenate metabolism flavoprotein C-terminal domain-containing protein
A0A4X1UNV8	Obg-like ATPase 1
A0A4X1UPE2	J domain-containing protein
A0A4X1UPG1	Beta-lactamase-like protein 2
A0A4X1UQ81	ABC transporter domain-containing protein
A0A4X1UQS4	DnaJ homolog subfamily A member 1
A0A4X1URF1	GPN-loop GTPase 2
A0A4X1URS6	2-hydroxyacyl-CoA lyase
A0A4X1USC5	Exosome component 4
A0A4X1USS3	peptidylprolyl isomerase
A0A4X1USX2	WD_REPEATS_REGION domain-containing protein
A0A4X1UUB1	Destrin
A0A4X1UV99	FACT complex subunit
A0A4X1UVJ4	3'-phosphoadenosine-5'-phosphosulfate synthase
A0A4X1UVK0	GINS complex subunit 3
A0A4X1UVL2	UBC core domain-containing protein
A0A4X1UWL1	Profilin
A0A4X1UWY4	Leucine rich repeat containing 74B
A0A4X1UWY6	WD_REPEATS_REGION domain-containing protein
A0A4X1UX06	SEC7 domain-containing protein
A0A4X1UXF6	60S ribosomal protein L34
A0A4X1UXR5	Cilia- and flagella-associated protein 20
A0A4X1UZC5	Uncharacterized protein
A0A4X1UZG8	Uricase
A0A4X1UZH6	TPR_REGION domain-containing protein
A0A4X1V003	Tripartite motif containing 47
A0A4X1V0I4	Protein transport protein SEC23
A0A4X1V0N3	D-aminoacyl-tRNA deacylase
A0A4X1V161	DNA-directed RNA polymerase III subunit RPC6
A0A4X1V1Y8	HECT-type E3 ubiquitin transferase
A0A4X1V299	Eukaryotic translation initiation factor 3 subunit G
A0A4X1V2W3	Elongation factor 1-beta
A0A4X1V3D1	Ras association (RalGDS/AF-6) and pleckstrin homology domains 1
A0A4X1V3H3	UDP-glucose 6-dehydrogenase
A0A4X1V3T0	TPR_REGION domain-containing protein
A0A4X1V405	RAB interacting factor
A0A4X1V4H7	Phosphatidylinositol-3,4,5-trisphosphate 3-phosphatase
A0A4X1V502	Hsp90 chaperone protein kinase-targeting subunit
A0A4X1V5S2	Fes1 domain-containing protein
A0A4X1V5V2	Flavin-containing monooxygenase
A0A4X1V616	RING-type E3 ubiquitin transferase
A0A4X1V6B3	Spermatogenesis associated 16
A0A4X1V6G3	Elongator complex protein 2
A0A4X1V6M2	LIM domain 7
A0A4X1V897	Importin N-terminal domain-containing protein
A0A4X1V8D9	Dihydropteridine reductase
A0A4X1V8R7	Peroxiredoxin-5
A0A4X1V977	KOW domain-containing protein
A0A4X1V9N4	Protein-synthesizing GTPase
A0A4X1V9Y1	MAGE domain-containing protein
A0A4X1VA11	Annexin
A0A4X1VAI4	L-lactate dehydrogenase
A0A4X1VAQ6	Casein kinase II subunit beta
A0A4X1VB26	Protein disulfide-isomerase
A0A4X1VBA7	Negative elongation factor complex member E
A0A4X1VBN4	EEF1A lysine methyltransferase 2
A0A4X1VCB2	Eukaryotic translation initiation factor 3 subunit J
A0A4X1VDC5	Thioredoxin domain-containing protein
A0A4X1VEH4	Poly(ADP-ribose) glycohydrolase
A0A4X1VF00	RNA binding motif protein 3
A0A4X1VGT1	Ubiquitin thioesterase
A0A4X1VHS3	ATP binding cassette subfamily E member 1
A0A4X1VIS8	Gluconolactonase
A0A4X1VKH6	Nucleoporin 160
A0A4X1VKL9	AHNAK nucleoprotein
A0A4X1VKR2	Ubiquitin carboxyl-terminal hydrolase 7
A0A4X1VM01	Endo/exonuclease/phosphatase domain-containing protein
A0A4X1VMT5	40S ribosomal protein S28
A0A4X1VNJ8	Ubiquitin carboxyl-terminal hydrolase
A0A4X1VNN0	Flap endonuclease 1
A0A4X1VNN9	40S ribosomal protein S9
A0A4X1VPI9	SMC hinge domain-containing protein
A0A4X1VQQ7	Ras-related GTP-binding protein
A0A4X1VR59	RecQ mediated genome instability 2
A0A4X1VRI2	Transcription initiation factor IIF subunit alpha
A0A4X1VRW2	Myosin heavy chain 14
A0A4X1VSA7	AP-2 complex subunit alpha
A0A4X1VSD1	Myosin VIIB
A0A4X1VSI5	Prefoldin subunit 2
A0A4X1VTE1	Tyrosine--tRNA ligase
A0A4X1VTQ7	Zinc finger C3HC-type containing 1
A0A4X1VU33	Calponin
A0A4X1VUF2	Ubiquitin-like domain-containing protein
A0A4X1VUM6	Cold-inducible RNA-binding protein
A0A4X1VV57	UBC core domain-containing protein
A0A4X1VVV7	NSF attachment protein alpha
A0A4X1VWE4	Uracil phosphoribosyltransferase homolog
A0A4X1VWT0	CCT-beta
A0A4X1VWX9	Phosphoglycerate kinase
A0A4X1VX64	Thioredoxin domain-containing protein
A0A4X1VXZ5	Immunoglobulin binding protein 1
A0A4X1VYC8	KH domain-containing protein
A0A4X1VYE4	Large ribosomal subunit protein uL13
A0A4X1VYM5	Large ribosomal subunit protein uL5
A0A4X1VZ98	V-type proton ATPase subunit F
A0A4X1VZV0	F-actin-capping protein subunit beta
A0A4X1W025	60S ribosomal protein L18
A0A4X1W038	ubiquitinyl hydrolase 1
A0A4X1W070	S-adenosylmethionine synthase
A0A4X1W0I9	UBR-type domain-containing protein
A0A4X1W0N4	Protein S100
A0A4X1W0Z3	Hexokinase
A0A4X1W191	DZF domain-containing protein
A0A4X1W1K9	EH domain containing 2
A0A4X1W1M5	Ataxin 7 like 3B
A0A4X1W1R6	Staphylococcal nuclease domain-containing protein
A0A4X1W2D8	ADP-ribosylation factor
A0A4X1W2G2	Cytochrome c
A0A4X1W2L7	G protein nucleolar 3 like
A0A4X1W3B6	Annexin
A0A4X1W4U5	Ubiquitin carboxyl-terminal hydrolase
A0A4X1W580	Cytidine deaminase
A0A4X1W5N8	Calponin-homology (CH) domain-containing protein
A0A4X1W617	Aldo_ket_red domain-containing protein
A0A4X1W659	Dynactin subunit 2
A0A4X1W661	CSD domain-containing protein
A0A4X1W6J0	Actin like 8
A0A4X1W6M0	Acylphosphatase
A0A4X1W772	Tubulin alpha chain
A0A4X1W7E2	Protein-arginine deiminase
A0A4X1W7I9	Prostaglandin E synthase 3
A0A4X1W7L8	Proteasome subunit alpha type
A0A4X1W8F0	Protein kinase domain-containing protein
A0A4X1W912	EF-hand domain family member D2
A0A4X1W9D1	40S ribosomal protein S8
A0A4X1W9E5	Nucleolar complex protein 2 homolog
A0A4X1W9X7	Uncharacterized protein
A0A4X1WA58	Actin-related protein 2
A0A4X1WB27	ubiquitinyl hydrolase 1
A0A4X1WBE6	T-complex protein 1 subunit delta
A0A4X1WBK2	IF rod domain-containing protein
A0A4X1WBQ4	Perilipin
A0A4X1WCL9	Tubulin alpha chain
A0A4X1WD36	Uncharacterized protein
A0A4X1WD90	RNA transcription, translation and transport factor protein
A0A5G2Q847	SH3 domain containing GRB2 like 2, endophilin A1
A0A5G2QAG4	KIAA1522
A0A5G2QBW4	N-alpha-acetyltransferase 10, NatA catalytic subunit
A0A5G2QFP8	Isoprenylcysteine carboxyl methyltransferase
A0A5G2QI19	Proteasome subunit alpha type
A0A5G2QMF9	UTP--glucose-1-phosphate uridylyltransferase
A0A5G2QML3	Histone H2B
A0A5G2QZC6	UBC core domain-containing protein
A0A5G2R2Q4	AIR carboxylase
A0A5G2R822	diphosphoinositol-polyphosphate diphosphatase
A0A5K1V863	ATP-dependent 6-phosphofructokinase
A0A5K1VU58	Histone-binding protein RBBP4
A0A5S6G7K0	GTP-binding protein SAR1a
A0A5S6GB93	Membrane-associated progesterone receptor component 1
A0A6M5K8J2	4-trimethylaminobutyraldehyde dehydrogenase
A1Z623	Selenoprotein F
A3EX84	Lectin galactoside-binding soluble 3
A5A758	Keratin, type II cytoskeletal 1
A5GFZ6	Adenylyltransferase and sulfurtransferase MOCS3
B0KYV5	LIM domain and actin-binding protein 1
B2CZR7	CFL2b variant 1
B6VAP9	DNA-(apurinic or apyrimidinic site) endonuclease
E3UV40	Mitogen-activated protein kinase
F1RMF9	Family with sequence similarity 111 member B
F1RNU6	ThiF domain-containing protein
F1RPB1	medium-chain acyl-CoA ligase
F1RQC5	La ribonucleoprotein 1, translational regulator
F1RS16	Leucine rich repeat and sterile alpha motif containing 1
F1S2H8	IQ motif containing GTPase activating protein 2
F1S982	Coatomer subunit beta
F1SB63	T-complex protein 1 subunit alpha
F1SEK2	TELO2 interacting protein 1
F1SEV8	Elongation factor 1-delta
F1SSU6	Vacuolar protein sorting-associated protein 18 homolog
F2Q9A3	Peptidyl-prolyl cis-trans isomerase
F2Z4Z4	Casein kinase I isoform alpha
F2Z505	Eukaryotic peptide chain release factor subunit 1
F2Z5Q6	40S ribosomal protein S6
G3CKJ2	Glyceraldehyde-3-phosphate dehydrogenase
I3LRS5	aldehyde dehydrogenase (NAD(+))
I3LUZ1	Uncharacterized protein
K7GP28	Hydroxysteroid 17-beta dehydrogenase 10
K9IVQ6	Plectin
O19004	Serine/threonine-protein kinase A-Raf
P02550	Tubulin alpha-1A chain
P34930	Heat shock 70 kDa protein 1A
P62272	Small ribosomal subunit protein uS13
P62901	Large ribosomal subunit protein eL31
P63221	Small ribosomal subunit protein eS21
Q06AU6	Ras-related protein Rab-5A
Q29092	Endoplasmin
Q2YGT9	Large ribosomal subunit protein eL6
Q6XGY2	2,4-dienoyl-CoA reductase [(3E)-enoyl-CoA-producing]
Q9MYT8	ATP synthase subunit e, mitochondrial

## Sheet: S7
The proteins shared in COPⅠ vesicles and COPⅡvesicles (in un-infected cells)
Protein. ID	Protein. names
A0A023VTS2	Deoxynucleoside triphosphate triphosphohydrolase SAMHD1
A0A096ZXA2	Serine/threonine-protein kinase OSR1
A0A0A0MY60	Signal transducer and activator of transcription
A0A0A7HF29	Probable ATP-dependent RNA helicase DDX5
A0A0B8RS61	Ubiquitinyl hydrolase 1
A0A0B8RS82	Transcription elongation factor spt6
A0A0B8RSA9	60S ribosomal protein L7a
A0A0B8RSB9	RAB GTPase activating protein 1-like
A0A0B8RSC2	Ras-related protein Rab-2A
A0A0B8RSC7	Proteasome (Prosome, macropain) 26S subunit, non-ATPase, 3
A0A0B8RSG1	Platelet-activating factor acetylhydrolase IB subunit alpha
A0A0B8RSH5	Nuclear mitotic apparatus protein 1
A0A0B8RSM3	Mitogen-activated protein kinase kinase kinase kinase
A0A0B8RSR5	Interleukin enhancer binding factor 3, 90kDa
A0A0B8RSV6	G protein pathway suppressor 1
A0A0B8RSX6	Filamin A, alpha
A0A0B8RSY4	Niban-like protein 1
A0A0B8RSY9	phosphopyruvate hydratase
A0A0B8RT13	Ubiquitin C
A0A0B8RT59	Cullin-associated and neddylation-dissociated 1
A0A0B8RT73	Mitochondrial 2-oxoglutarate/malate carrier protein
A0A0B8RT83	SERPINE1 mRNA binding protein 1
A0A0B8RT88	AP-3 complex subunit mu-1
A0A0B8RT92	RRP12-like protein
A0A0B8RT95	Large ribosomal subunit protein uL4
A0A0B8RTA2	Actin, cytoplasmic 2
A0A0B8RTB3	RAB GTPase activating protein 1
A0A0B8RTB9	26S proteasome non-ATPase regulatory subunit 1
A0A0B8RTC9	Phospholipase A2-activating protein
A0A0B8RTE6	Optineurin
A0A0B8RTF0	Negative regulator of ubiquitin-like proteins 1
A0A0B8RTJ2	Kinesin light chain
A0A0B8RTS1	Disco-interacting protein 2-like B
A0A0B8RTW4	BRISC and BRCA1-A complex member 2
A0A0B8RTX3	Adaptor protein, phosphotyrosine interaction, PH domain and leucine zipper containing 1
A0A0B8RTY2	Actin, cytoplasmic 1
A0A0B8RTY4	Cytoplasmic aconitate hydratase
A0A0B8RTY5	Short-chain specific acyl-CoA dehydrogenase, mitochondrial
A0A0B8RVD2	14-3-3 protein beta/alpha
A0A0B8RVD8	Vimentin
A0A0B8RVE5	Tetratricopeptide repeat domain 27
A0A0B8RVE7	TROVE domain family, member 2
A0A0B8RVF9	SWAP switching B-cell complex 70kDa subunit
A0A0B8RVJ1	Ribosome binding protein 1
A0A0B8RVJ2	Large ribosomal subunit protein eL28
A0A0B8RVL1	DNA-directed RNA polymerase subunit beta
A0A0B8RVL7	Phosphatidylinositol 5-phosphate 4-kinase type-2 gamma
A0A0B8RVP0	Glycylpeptide N-tetradecanoyltransferase
A0A0B8RVQ6	Mitogen-activated protein kinase kinase 4
A0A0B8RVT7	Insulin-degrading enzyme
A0A0B8RVW6	Protein farnesyltransferase/geranylgeranyltransferase type-1 subunit alpha
A0A0B8RVX1	Constitutive coactivator of PPAR-gamma-like protein 1
A0A0B8RVZ1	Cullin 4B
A0A0B8RW28	Activating signal cointegrator 1 complex subunit 3
A0A0B8RW50	long-chain-fatty-acid--CoA ligase
A0A0B8RW53	ATP-citrate synthase
A0A0B8RW56	Acetyl-CoA carboxylase 1
A0A0B8RZ10	Ubiquitin-activating enzyme E1
A0A0B8RZ23	THUMP domain containing 3
A0A0B8RZ32	Stress-induced phosphoprotein 1
A0A0B8RZ38	Sperm associated antigen 9
A0A0B8RZ68	Protein S100
A0A0B8RZ72	60S ribosomal protein L12
A0A0B8RZA9	Proliferation-associated 2G4, 38kDa
A0A0B8RZD8	Mitogen-activated protein kinase 9
A0A0B8RZH0	Insulin-like growth factor 2 mRNA binding protein 3
A0A0B8RZJ3	G1 to S phase transition 1
A0A0B8RZL4	Eukaryotic translation initiation factor 3 subunit C
A0A0B8RZM8	Chromosome segregation 1-like protein
A0A0B8RZN4	Chloride intracellular channel protein
A0A0B8RZP0	Cyclin-dependent kinase 9
A0A0B8RZQ0	Caspase 8, apoptosis-related cysteine peptidase
A0A0B8RZS4	Actin-like protein 3
A0A0B8RZS7	Sterol O-acyltransferase 2
A0A0B8S016	RNA polymerase-associated protein RTF1-like
A0A0B8S017	60S ribosomal protein L8
A0A0B8S018	Ribosomal protein L10
A0A0B8S028	Protein phosphatase, Mg2+/Mn2+ dependent, 1G
A0A0B8S031	Pyruvate kinase
A0A0B8S042	Nitric oxide synthase-interacting protein
A0A0B8S073	High density lipoprotein binding protein
A0A0B8S089	Eukaryotic translation initiation factor 3 subunit A
A0A0B8S093	ATP-dependent RNA helicase DHX29
A0A0B8S099	Citrate synthase
A0A0B8S0A1	Caseinolytic mitochondrial matrix peptidase chaperone subunit
A0A0B8S0A2	Chloride intracellular channel protein
A0A0B8S0B0	Caspase 6, apoptosis-related cysteine peptidase
A0A0B8S0B1	Adenylyl cyclase-associated protein
A0A0B8S0B6	H(+)-transporting two-sector ATPase
A0A0B8S0B9	Rho GTPase activating protein 18
A0A0B8S0C3	Adhesion regulating molecule 1
A0A0B8S0C5	Actinin, alpha 4
A0A0B8S0C7	ArfGAP with coiled-coil, ankyrin repeat and PH domains 2
A0A140TAL0	Mannose-1-phosphate guanyltransferase alpha
A0A1D8MMA5	RNA helicase
A0A1L1YNR3	3-hydroxyacyl-[acyl-carrier-protein] dehydratase
A0A1P8NW32	Protein arginine methyltransferase 1 isoform 2
A0A218PI30	Exportin 1
A0A286ZI08	UTP--glucose-1-phosphate uridylyltransferase
A0A286ZI27	Interferon induced protein 44 like
A0A286ZI49	GTPase activating protein and VPS9 domains 1
A0A286ZI52	Heterogeneous nuclear ribonucleoproteins A2/B1
A0A286ZIC1	Actin-depolymerizing factor
A0A286ZIE8	Solute carrier family 25 member 4
A0A286ZIG4	Pyridoxal kinase
A0A286ZIH0	Hypoxia up-regulated 1
A0A286ZIH3	Elongation factor 1-alpha
A0A286ZIJ9	ATP-dependent 6-phosphofructokinase
A0A286ZIL5	N-acetylglucosamine-6-phosphate deacetylase
A0A286ZIN0	Heterogeneous nuclear ribonucleoprotein D
A0A286ZIV3	X-ray repair cross complementing 5
A0A286ZIY0	Fumarate hydratase, mitochondrial
A0A286ZJ03	Huntingtin
A0A286ZJ11	Structural maintenance of chromosomes protein
A0A286ZJ74	Nucleoprotein TPR
A0A286ZJ82	RAN binding protein 1
A0A286ZJ88	FERM domain-containing protein
A0A286ZJA8	Translation initiation factor eIF-2B subunit alpha
A0A286ZJC7	Protein transport protein sec16
A0A286ZJI6	Kinesin-like protein
A0A286ZJJ2	Radixin
A0A286ZJK2	Heterogeneous nuclear ribonucleoprotein M
A0A286ZJL5	V-type proton ATPase subunit D
A0A286ZJM4	DNA replication licensing factor MCM7
A0A286ZJN7	DENN domain containing 10
A0A286ZJP7	eIF-5a domain-containing protein
A0A286ZJQ4	Microtubule associated protein 1B
A0A286ZJR3	Heterogeneous nuclear ribonucleoprotein U
A0A286ZJS1	Sorting nexin 8
A0A286ZK74	RRM domain-containing protein
A0A286ZK87	Spectrin beta chain
A0A286ZKC5	HATPase_c domain-containing protein
A0A286ZKE4	Polyribonucleotide 5'-hydroxyl-kinase Clp1
A0A286ZKH3	Sepiapterin reductase
A0A286ZKK0	Dihydropyrimidinase-related protein 2
A0A286ZKU3	RB1 inducible coiled-coil 1
A0A286ZKV7	Non-specific serine/threonine protein kinase
A0A286ZL28	Tight junction protein 2
A0A286ZL42	Serine/threonine-protein phosphatase
A0A286ZL51	Ribosomal protein L23a
A0A286ZL61	Myosin IC
A0A286ZL65	Ribosomal protein L15
A0A286ZL69	Acidic leucine-rich nuclear phosphoprotein 32 family member
A0A286ZLB1	TNF receptor associated protein 1
A0A286ZLJ6	Pre-mRNA-processing factor 31
A0A286ZLP7	26S proteasome non-ATPase regulatory subunit 9
A0A286ZLU4	USO1 vesicle transport factor
A0A286ZLV5	Coactivator-associated arginine methyltransferase 1
A0A286ZLX7	Tumor protein D52
A0A286ZMA6	Betaine--homocysteine S-methyltransferase
A0A286ZMD1	GlcNAc kinase
A0A286ZMI2	Non-specific serine/threonine protein kinase
A0A286ZMM6	Cullin 1
A0A286ZMT0	MARVEL domain-containing protein
A0A286ZMU8	Cullin 5
A0A286ZMW9	TPD52 like 2
A0A286ZN47	ADP-ribosylation factor-like protein 3
A0A286ZN68	Protein MON2 homolog
A0A286ZN85	Signal transducer and activator of transcription
A0A286ZND5	Peroxiredoxin-1
A0A286ZNH3	2-iminobutanoate/2-iminopropanoate deaminase
A0A286ZNL3	Nicotinamide phosphoribosyltransferase
A0A286ZNU5	Arginyl-tRNA--protein transferase 1
A0A286ZNV0	Superoxide dismutase [Cu-Zn]
A0A286ZNX3	L-lactate dehydrogenase
A0A286ZNY1	Tubulin alpha chain
A0A286ZP17	DnaJ heat shock protein family (Hsp40) member B2
A0A286ZP57	Methionine--tRNA ligase, cytoplasmic
A0A286ZP62	Coatomer subunit zeta
A0A286ZP69	RAB7A, member RAS oncogene family
A0A286ZPC8	Heat shock cognate 71 kDa protein
A0A286ZPE3	Helix-destabilizing protein
A0A286ZPG4	Filamin B
A0A286ZPH4	Ubiquitin-conjugating enzyme E2 D2
A0A286ZPJ6	Cytosolic Fe-S cluster assembly factor NUBP2
A0A286ZPQ4	DENN domain containing 4C
A0A286ZPR5	Eukaryotic translation initiation factor 2A
A0A286ZPT0	Coatomer subunit beta'
A0A286ZPY9	Actin-related protein 2/3 complex subunit 4
A0A286ZQ12	Coatomer subunit gamma
A0A286ZQ44	Dicarbonyl and L-xylulose reductase
A0A286ZQ68	Nuclear autoantigen Sp-100
A0A286ZQ79	Adenylate kinase isoenzyme 1
A0A286ZQN9	Heterogeneous nuclear ribonucleoprotein H1
A0A286ZQS7	Sec1 family domain containing 1
A0A286ZQW0	Glutamyl-tRNA synthetase
A0A286ZQZ0	PDS5 cohesin associated factor A
A0A286ZR20	Phosphoinositide phospholipase C
A0A286ZRC7	Dynactin subunit 1
A0A286ZRC8	Septin-2
A0A286ZRD4	Tight junction protein 1
A0A286ZRE1	Tropomyosin alpha-1 chain
A0A286ZRI5	Galectin
A0A286ZRM3	FLII actin remodeling protein
A0A286ZRN4	WASH complex subunit 5
A0A286ZRU9	Collagen-binding protein
A0A286ZRZ8	Cingulin like 1
A0A286ZS31	6-phosphogluconolactonase
A0A286ZS50	40S ribosomal protein S23
A0A286ZSB5	15S Mg(2+)-ATPase p97 subunit
A0A286ZSE4	Ubiquitin-protein ligase E3A
A0A286ZSG2	Guanine nucleotide exchange factor H1
A0A286ZSL2	Allograft inflammatory factor 1 like
A0A286ZSM8	Phosphoinositide-3-kinase adaptor protein 1
A0A286ZSR2	Phosphorylated adapter RNA export protein
A0A286ZT02	Isoaspartyl peptidase/L-asparaginase
A0A286ZT13	Albumin
A0A286ZT21	RNA helicase
A0A286ZT34	Basic leucine zipper and W2 domains 2
A0A286ZT52	TPR_REGION domain-containing protein
A0A286ZT83	RAN binding protein 3
A0A286ZTD8	Adapter molecule crk
A0A286ZTJ6	Coronin
A0A286ZTL2	Dmx like 1
A0A286ZTN0	Nuclear receptor binding protein 1
A0A286ZTN5	G3BP stress granule assembly factor 1
A0A286ZTU1	Surfeit 2
A0A286ZTV9	Kinectin 1
A0A286ZU42	Phosphatidylinositol binding clathrin assembly protein
A0A286ZUC0	Non-specific serine/threonine protein kinase
A0A286ZUH0	Caldesmon 1
A0A286ZUK6	GDP-4-keto-6-deoxy-D-mannose-3,5-epimerase-4-reductase
A0A286ZUU8	Exportin 7
A0A286ZUW0	Glutamine--fructose-6-phosphate transaminase (isomerizing)
A0A286ZUZ1	Sorting nexin-2
A0A286ZV07	Fucose kinase
A0A286ZV48	2-oxoglutarate dehydrogenase complex component E1
A0A286ZV62	RNA helicase
A0A286ZVA8	Tripartite motif containing 28
A0A286ZVB9	Protein RER1
A0A286ZVE7	Cofilin, non-muscle isoform
A0A286ZVF7	Selenide, water dikinase
A0A286ZVJ2	small monomeric GTPase
A0A286ZVR9	EPS8 like 2
A0A286ZVS0	Splicing factor 3B subunit 3
A0A286ZW46	Vacuolar protein-sorting-associated protein 36
A0A286ZW72	60S ribosomal protein L14
A0A286ZWG1	NPL4 homolog, ubiquitin recognition factor
A0A286ZWJ9	Succinate--CoA ligase [GDP-forming] subunit beta, mitochondrial
A0A286ZWY6	Kinesin light chain
A0A286ZWZ7	Gem nuclear organelle associated protein 5
A0A286ZX14	Spliceosome associated factor 3, U4/U6 recycling protein
A0A286ZX26	Cathepsin D
A0A286ZX58	Rap1 GTPase-GDP dissociation stimulator 1
A0A286ZX70	40S ribosomal protein S19
A0A286ZX74	Serine and arginine rich splicing factor 5
A0A286ZXF2	HCLS1 binding protein 3
A0A286ZXG4	Proteasome 26S subunit, ATPase 6
A0A286ZXJ6	Serine/threonine-protein phosphatase
A0A286ZXT8	E2 ubiquitin-conjugating enzyme
A0A286ZXX4	Proteasome assembly chaperone 2
A0A286ZY37	Glutamine amidotransferase
A0A286ZY95	Fibronectin
A0A286ZYE6	Isocitrate dehydrogenase [NADP]
A0A286ZYH6	dTMP kinase
A0A286ZYJ8	UPF1 RNA helicase and ATPase
A0A286ZYN1	Hexose-6-phosphate dehydrogenase/glucose 1-dehydrogenase
A0A286ZYQ4	Lymphocyte cytosolic protein 1
A0A286ZYS2	Aspartate--tRNA ligase, cytoplasmic
A0A286ZYY8	MYB binding protein 1a
A0A286ZZ05	Peptide-N(4)-(N-acetyl-beta-glucosaminyl)asparagine amidase
A0A286ZZB7	H1.4 linker histone, cluster member
A0A286ZZE5	LUC7 like
A0A286ZZG7	Eukaryotic translation initiation factor 4 gamma 1
A0A286ZZL8	Polyadenylate-binding protein
A0A286ZZP8	Signal recognition particle subunit SRP72
A0A286ZZQ0	Sorting nexin 6
A0A286ZZS1	Adenosine kinase
A0A287A014	40S ribosomal protein S15a
A0A287A017	Tetratricopeptide repeat domain 12
A0A287A026	Protein arginine N-methyltransferase 5
A0A287A059	Actin related protein 1A
A0A287A095	O-GlcNAc transferase subunit p110
A0A287A096	Eukaryotic translation initiation factor 2 subunit 1
A0A287A0H1	Uridine phosphorylase
A0A287A0Q6	Tyrosine 3-monooxygenase/tryptophan 5-monooxygenase activation protein zeta
A0A287A0V6	Pyrroline-5-carboxylate reductase
A0A287A0V9	Phosphorylase b kinase regulatory subunit
A0A287A0Y1	MYG1 exonuclease
A0A287A133	Asparagine--tRNA ligase
A0A287A1A0	Ankyrin repeat and FYVE domain containing 1
A0A287A1F0	Vacuolar protein sorting 13 homolog C
A0A287A1G6	Hexokinase
A0A287A1K3	Coiled-coil domain containing 6
A0A287A1M9	ADP ribosylation factor 4
A0A287A1N7	N-myc downstream-regulated gene 3 protein
A0A287A1P5	Phosphoribosyl pyrophosphate synthetase associated protein 1
A0A287A1U5	10 kDa heat shock protein, mitochondrial
A0A287A1V7	Kinesin-like protein
A0A287A217	Tubulin beta 4B class IVb
A0A287A229	EH domain containing 1
A0A287A286	TRASH domain-containing protein
A0A287A2C3	Catalase
A0A287A2D7	Thyroid hormone receptor interactor 11
A0A287A2F4	Arkadia (RNF111) N-terminal like PKA signaling regulator 2N
A0A287A2F9	Transcription elongation factor A1
A0A287A2R9	14_3_3 domain-containing protein
A0A287A2S2	MAGUK p55 subfamily member 6 isoform X1
A0A287A2T9	Twinfilin actin binding protein 1
A0A287A2X5	Gluconokinase
A0A287A354	APC-binding protein EB1
A0A287A391	Elongation factor 1-alpha
A0A287A3B5	Hydroxysteroid 17-beta dehydrogenase 4
A0A287A3E6	Ubiquitin protein ligase E3 component n-recognin 5
A0A287A3H0	LUC7 like 2, pre-mRNA splicing factor
A0A287A3W3	Pyrroline-5-carboxylate reductase
A0A287A4H2	Purine rich element binding protein B
A0A287A4J9	GRIP1 associated protein 1
A0A287A4T3	protein-serine/threonine phosphatase
A0A287A4W5	Isoleucyl-tRNA synthetase
A0A287A4W6	Ras-related protein Rab-21
A0A287A584	RNA helicase
A0A287A5A7	Copine 3
A0A287A5B4	BRO1 domain-containing protein
A0A287A5F7	Serine/threonine-protein phosphatase 2A 65 kDa regulatory subunit A beta isoform
A0A287A5I0	C-terminal binding protein 1
A0A287A5I7	Unc-45 myosin chaperone A
A0A287A5P3	116 kDa U5 small nuclear ribonucleoprotein component
A0A287A5Q1	I-kappa-B kinase
A0A287A5S6	Tropomodulin 3
A0A287A5V9	RNA helicase
A0A287A658	YTH N6-methyladenosine RNA binding protein 3
A0A287A699	Heterogeneous nuclear ribonucleoprotein K
A0A287A6H2	Golgi associated PDZ and coiled-coil motif containing
A0A287A6L4	Replication factor C subunit 5
A0A287A6L6	RING-type domain-containing protein
A0A287A6N8	RNA helicase
A0A287A6Q3	ASH2 like, histone lysine methyltransferase complex subunit
A0A287A6R2	Heterogeneous nuclear ribonucleoprotein H3
A0A287A6X6	Ras homolog, mTORC1 binding
A0A287A705	Rho-associated protein kinase 1
A0A287A765	Importin-9
A0A287A7Q7	Eukaryotic translation initiation factor 5
A0A287A8C3	Integrin-linked protein kinase
A0A287A8C7	Plectin
A0A287A8E9	Keratin 8
A0A287A8H7	diphosphoinositol-polyphosphate diphosphatase
A0A287A8J7	Ribonucleoside-diphosphate reductase
A0A287A8M1	Isocitrate dehydrogenase [NADP]
A0A287A8P8	UDP-glucose 4-epimerase
A0A287A8T0	Ribosomal protein L7
A0A287A8V1	RNA helicase
A0A287A8X1	Notchless protein homolog 1
A0A287A8X8	LRRcap domain-containing protein
A0A287A9G3	G protein subunit alpha o1
A0A287A9G4	Argininosuccinate synthase
A0A287A9Y6	40S ribosomal protein S7
A0A287AA21	Enoyl-CoA hydratase, mitochondrial
A0A287AA47	GCS light chain
A0A287AA99	Phytanoyl-CoA 2-hydroxylase interacting protein like
A0A287AAA2	Nardilysin convertase
A0A287AAL6	Four and a half LIM domains 1
A0A287AC34	Talin 1
A0A287ACL6	40S ribosomal protein S24
A0A287ACN4	Nuclear pore complex protein Nup93
A0A287ACR8	N-acetyltransferase domain-containing protein
A0A287AD09	Nucleosome assembly protein 1 like 1
A0A287AD42	Methionine aminopeptidase 2
A0A287AD45	Hypoxanthine phosphoribosyltransferase
A0A287ADG1	Drebrin like
A0A287ADJ2	75 kDa glucose-regulated protein
A0A287ADL8	26S proteasome non-ATPase regulatory subunit 4
A0A287ADY2	Phenylalanyl-tRNA synthetase beta subunit
A0A287AE05	Uridine-cytidine kinase
A0A287AE06	Lamin isoform A
A0A287AEH0	Proteasome 26S subunit, non-ATPase 7
A0A287AEI6	Importin subunit alpha
A0A287AEJ8	Ubiquitin carboxyl-terminal hydrolase
A0A287AEK2	cAMP-dependent protein kinase type II-alpha regulatory subunit
A0A287AEM2	40S ribosomal protein S5
A0A287AEQ6	Nucleosome assembly protein 1 like 4
A0A287AEU6	Methionine adenosyltransferase 2 subunit beta
A0A287AEU7	DNA mismatch repair protein
A0A287AEX2	Methyltransferase like 26
A0A287AF78	ENAH actin regulator
A0A287AG29	Calreticulin
A0A287AG37	G3BP stress granule assembly factor 2
A0A287AGI4	Structural maintenance of chromosomes protein 2
A0A287AGM9	Leucine rich repeat containing 40
A0A287AGR0	NSFL1 cofactor p47
A0A287AGU2	ATP synthase subunit alpha
A0A287AGU7	Tubulin beta chain
A0A287AHA6	AP-1 complex subunit mu-1
A0A287AHC3	Myoferlin
A0A287AHH7	Uridine-cytidine kinase
A0A287AHI1	Importin subunit alpha
A0A287AHS0	Uncharacterized protein
A0A287AHX0	Calcium/calmodulin-dependent protein kinase
A0A287AI15	Kinesin family member 21A
A0A287AIE6	ATPase GET3
A0A287AIF2	Myosin IB
A0A287AIQ8	Uncharacterized protein
A0A287AIS2	Craniofacial development protein 1
A0A287AJ85	U1 small nuclear ribonucleoprotein 70 kDa
A0A287AJB4	Splicing factor U2AF 35 kDa subunit
A0A287AJQ2	Phosphoglycerate mutase
A0A287AJR4	NHP2-like protein 1
A0A287AJZ1	Signal transducer and activator of transcription
A0A287AK19	Moesin
A0A287AK21	Transgelin
A0A287AK42	Phosducin like 3
A0A287AKA2	Aminoacyl tRNA synthetase complex interacting multifunctional protein 1
A0A287AKI9	Lysine--tRNA ligase
A0A287AKN4	Kinesin family member 15
A0A287AKR7	Heat shock protein family A (Hsp70) member 14
A0A287AKW7	Elongator complex protein 1
A0A287AKW8	Eukaryotic translation initiation factor 2B subunit delta
A0A287AKY1	cAMP-dependent protein kinase type I-alpha regulatory subunit
A0A287AKZ9	V-type proton ATPase subunit G
A0A287AL05	Eukaryotic translation initiation factor 3 subunit L
A0A287AL38	Tripeptidyl-peptidase 2
A0A287AL94	Alpha-1,4 glucan phosphorylase
A0A287ALC2	RAN binding protein 2
A0A287ALH9	Mitogen-activated protein kinase kinase 3
A0A287AM15	Synaptotagmin like 2
A0A287AM78	Purine nucleoside phosphorylase
A0A287AME4	Ribosomal protein L37a
A0A287AMZ2	T-complex protein 1 subunit gamma
A0A287AN02	26S proteasome non-ATPase regulatory subunit 2
A0A287ANI9	60S ribosomal protein L29
A0A287ANT8	Vesicle-fusing ATPase
A0A287AP11	Protein transport protein SEC23
A0A287APD4	Plastin 1
A0A287APG0	Non-specific serine/threonine protein kinase
A0A287APP7	60S ribosomal protein L27a
A0A287APR1	60S ribosomal protein L18a
A0A287APR9	Heterogeneous nuclear ribonucleoprotein U like 2
A0A287APS7	DNA polymerase
A0A287AQE1	SUMO1 activating enzyme subunit 1
A0A287AQG1	Proton-translocating NAD(P)(+) transhydrogenase
A0A287AQG4	Synaptotagmin binding cytoplasmic RNA interacting protein
A0A287AQH8	Prolyl 4-hydroxylase subunit beta
A0A287AQK7	Heat shock protein HSP 90-alpha
A0A287AQP7	Interacts with SUPT6H, CTD assembly factor 1
A0A287AQT0	Replication factor C subunit 4
A0A287AQV4	Cystathionine beta-synthase
A0A287AR84	DNA helicase
A0A287ARI1	Eukaryotic translation initiation factor 3 subunit F
A0A287ARM4	RNA binding motif protein 14
A0A287AS29	Nucleoside diphosphate kinase
A0A287ASA9	Pleckstrin homology and FYVE domain containing 2
A0A287ASD0	60S ribosomal protein L5
A0A287ASD3	CP-type G domain-containing protein
A0A287ASM1	Importin 7
A0A287ASR3	Poly(A)-binding protein nuclear 1
A0A287AST5	DNA polymerase delta subunit 2
A0A287ASU4	40S ribosomal protein S2
A0A287ASZ5	Serine and arginine rich splicing factor 7
A0A287AT18	Proteasome subunit alpha type
A0A287AT83	Eukaryotic translation initiation factor 4B
A0A287ATN8	60 kDa chaperonin
A0A287ATU4	Transportin 1
A0A287AU85	DNA helicase
A0A287AV76	BAG cochaperone 2
A0A287AVI5	Ribonuclease P
A0A287AVN7	TRUD domain-containing protein
A0A287AVP4	Thioredoxin like 1
A0A287AVQ1	RNA helicase
A0A287AVV2	Voltage-dependent anion-selective channel protein 1
A0A287AW71	60S ribosomal protein L9
A0A287AWH5	Nuclear casein kinase and cyclin dependent kinase substrate 1
A0A287AWI9	Elongation factor 2
A0A287AWM5	Synaptogyrin 1
A0A287AX39	Large ribosomal subunit protein eL42
A0A287AXZ5	Cingulin
A0A287AY54	60S acidic ribosomal protein P0
A0A287AYE2	RNA helicase
A0A287AYJ2	Annexin
A0A287AYS8	SpoU_methylase domain-containing protein
A0A287AYY7	Leucine rich repeat containing 47
A0A287AZ21	Pachytene checkpoint protein 2 homolog
A0A287AZ41	60S ribosomal protein L17
A0A287AZ53	RNA cytidine acetyltransferase
A0A287AZB0	Cysteine-S-conjugate beta-lyase 2
A0A287AZG0	Rho GTPase activating protein 1
A0A287B004	RRM domain-containing protein
A0A287B088	Proteasome subunit beta
A0A287B0Q6	Dynamin-1-like protein
A0A287B0R3	CAP-Gly domain-containing linker protein 1 isoform b
A0A287B1C9	Neutral alpha-glucosidase AB
A0A287B1N7	Peptidylprolyl isomerase
A0A287B1T7	Dimethylargininase
A0A287B1U0	Cytokine receptor like factor 3
A0A287B1V1	Short/branched chain specific acyl-CoA dehydrogenase, mitochondrial
A0A287B226	ADP ribosylation factor like GTPase 2
A0A287B2G4	GCN1 activator of EIF2AK4
A0A287B2M3	40S ribosomal protein SA
A0A287B2T9	Cold shock domain containing E1
A0A287B2Y5	Chromosome 12 C17orf75 homolog
A0A287B391	Magnesium dependent phosphatase 1
A0A287B3H4	DIS3 homolog, exosome endoribonuclease and 3'-5' exoribonuclease
A0A287B3M4	Serine/threonine-protein phosphatase 2A 56 kDa regulatory subunit
A0A287B3Y5	CTP synthase
A0A287B425	RING-type E3 ubiquitin transferase
A0A287B4B7	Rab GDP dissociation inhibitor
A0A287B4G4	Ras-related C3 botulinum toxin substrate 1
A0A287B4G7	SAFB like transcription modulator
A0A287B4J2	Adenosylhomocysteinase
A0A287B4P8	26S proteasome AAA-ATPase subunit RPT3
A0A287B4S7	Gamma-tubulin complex component
A0A287B4Y1	Endoplasmic reticulum protein 44
A0A287B574	Succinate--CoA ligase [ADP/GDP-forming] subunit alpha, mitochondrial
A0A287B5D7	40S ribosomal protein S30
A0A287B5G9	AP complex subunit beta
A0A287B5J6	Ribosome biogenesis protein BOP1
A0A287B5Q7	26S proteasome non-ATPase regulatory subunit 8
A0A287B5V1	60S ribosomal protein L3
A0A287B5W0	U5 small nuclear ribonucleoprotein 200 kDa helicase
A0A287B5W2	Trypsinogen isoform X1
A0A287B6J6	Heat shock 70 kDa protein 4
A0A287B6V8	Mitogen-activated protein kinase kinase kinase 20
A0A287B6Y1	60S ribosomal protein L30
A0A287B771	40S ribosomal protein S4
A0A287B778	Ubiquitin conjugating enzyme E2 O
A0A287B7N1	DNA polymerase
A0A287B7X9	26S proteasome non-ATPase regulatory subunit 13
A0A287B7Z3	Nucleolar and spindle associated protein 1
A0A287B883	Parathymosin
A0A287B893	TSR1 ribosome maturation factor
A0A287B8B0	Perilipin
A0A287B8F2	Regulation of nuclear pre-mRNA domain containing 1B
A0A287B8R2	Nuclear distribution protein C homolog
A0A287B900	VPS26, retromer complex component A
A0A287B975	CCHC-type zinc finger nucleic acid binding protein
A0A287B9A6	Glucosidase 2 subunit beta
A0A287B9Q1	Terminal nucleotidyltransferase 4B
A0A287B9W3	Dynein heavy chain, cytosolic
A0A287B9Y1	UDP-glucose glycoprotein glucosyltransferase 1
A0A287B9Z2	Coronin
A0A287BA12	Vesicle-fusing ATPase
A0A287BAA7	Myeloid leukemia factor 2
A0A287BB72	Serine/threonine-protein phosphatase 2A 65 kDa regulatory subunit A alpha isoform
A0A287BBC4	5'-nucleotidase, cytosolic II
A0A287BBS9	Glucosamine 6-phosphate N-acetyltransferase
A0A287BBV0	Histone PARylation factor 1
A0A287BBY5	RNA helicase
A0A287BCS5	Cleavage and polyadenylation specific factor 3
A0A287BEC7	Vesicle associated membrane protein 3
A0A287BEI7	High mobility group protein B1
A0A287BEJ0	Protein LTV1 homolog
A0A287BF06	40S ribosomal protein S27
A0A287BF30	Alanyl-tRNA editing protein Aarsd1
A0A287BFB8	Glutaredoxin 3
A0A287BFF4	Glutaminase
A0A287BFW1	Pribosyltran_N domain-containing protein
A0A287BG23	Glyceraldehyde-3-phosphate dehydrogenase
A0A287BGJ9	ATP-dependent DNA helicase
A0A287BGW4	Delta-aminolevulinic acid dehydratase
A0A287BH33	Aspartate aminotransferase
A0A287BH53	RAB9B, member RAS oncogene family
A0A287BH67	Serine and arginine rich splicing factor 4
A0A287BHC3	Bifunctional UDP-N-acetylglucosamine 2-epimerase/N-acetylmannosamine kinase isoform 1
A0A287BHE7	40S ribosomal protein S14
A0A287BHJ8	F-actin monooxygenase
A0A287BHL0	Poly(rC) binding protein 2
A0A287BHY5	Keratin 2
A0A287BHY7	Aldehyde dehydrogenase, mitochondrial
A0A287BI63	Ras-related protein Rab-6A isoform X3
A0A287BIL8	78 kDa glucose-regulated protein
A0A287BIQ4	Oxysterol-binding protein
A0A287BJ19	WD repeat domain 5
A0A287BJ88	Transcription factor BTF3
A0A287BJF3	Basic leucine zipper and W2 domains 1
A0A287BK22	60S ribosomal protein L13
A0A287BK75	Dual specificity mitogen-activated protein kinase kinase 1
A0A287BKE1	Eukaryotic translation initiation factor 4 gamma 2
A0A287BKR2	Serine hydroxymethyltransferase
A0A287BLU9	RNA binding protein, mRNA processing factor
A0A287BM32	Nucleoporin 43
A0A287BMB6	Heteroous nuclear ribonucleoprotein A/B
A0A287BMD4	DNA-directed RNA polymerase II subunit E
A0A287BMR4	SRP receptor subunit alpha
A0A287BMV2	Serine/arginine-rich splicing factor 1
A0A287BN36	RAB5C, member RAS oncogene family
A0A287BN69	RNA helicase
A0A287BNL3	Nuclear proteasome inhibitor UBLCP1
A0A287BPB7	Serine/threonine-protein phosphatase 2A 55 kDa regulatory subunit B
A0A287BPB8	Ras-related protein Rab-14
A0A287BPJ7	Trifunctional enzyme subunit beta, mitochondrial isoform X1
A0A287BPW4	Valyl-tRNA synthetase
A0A287BQ02	Polyadenylate-binding protein
A0A287BQ14	PDGFA associated protein 1
A0A287BQI0	Catenin beta like 1
A0A287BQP4	40S ribosomal protein S20
A0A287BQW3	Histone H1.0
A0A287BRL0	Spliceosome-associated protein CWC15 homolog
A0A287BRU6	Tyrosine-protein kinase
A0A287BRY0	Tropomyosin alpha-1 chain
A0A287BSA8	Ribosomal protein
A0A287BSF2	RNA-binding protein 8A
A0A287BSL7	Ubiquitin conjugating enzyme E2 V1
A0A288CFT0	Triosephosphate isomerase
A0A288CFY3	Tropomyosin alpha-3 chain
A0A2C9F344	Diacylglycerol kinase
A0A2C9F350	Medium-chain specific acyl-CoA dehydrogenase, mitochondrial
A0A2C9F366	Heat shock 27 kDa protein
A0A2C9F393	Metavinculin
A0A2C9F3E9	Junction plakoglobin
A0A2C9F3G9	Replication termination factor 2
A0A480DP04	DEP domain-containing mTOR-interacting protein isoform 1
A0A480E602	Nucleolin
A0A480ECQ6	Protein phosphatase methylesterase-1
A0A480EE94	Eukaryotic translation initiation factor 5B
A0A480EJB5	ATP-dependent dihydroxyacetone kinase
A0A480EJK7	Protein pelota homolog
A0A480EMD1	Ubiquitinyl hydrolase 1
A0A480EME6	Coatomer subunit alpha
A0A480EMN7	Insulin-like growth factor 2 mRNA-binding protein 2 isoform a
A0A480EUT8	Nascent polypeptide-associated complex subunit alpha isoform X2
A0A480EZK3	Aspartate carbamoyltransferase
A0A480EZL3	Protein PRRC2A
A0A480F0Y3	Leucine-rich repeat flightless-interacting protein 1 isoform 5
A0A480F130	Cell cycle and apoptosis regulator protein 2
A0A480F334	Cysteinyl-tRNA synthetase
A0A480F3F0	Tubulin--tyrosine ligase-like protein 12
A0A480F483	Rho guanine nucleotide exchange factor 10
A0A480F5A7	Threonyl-tRNA synthetase
A0A480H9Y3	Transketolase
A0A480HA19	DNA helicase
A0A480HAE4	WD repeat-containing protein 1
A0A480HIR1	Importin-5
A0A480HJT1	Asparagine synthetase [glutamine-hydrolyzing]
A0A480HQB1	Alpha-actinin-1
A0A480HZC8	Tubulin-specific chaperone D
A0A480I0Y2	Myosin light polypeptide 6 isoform 2
A0A480I1E7	Ras GTPase-activating-like protein IQGAP3
A0A480IFL7	Keratin, type I cytoskeletal 19
A0A480IHR8	Septin-9
A0A480IL98	26S protease regulatory subunit 8 isoform X2
A0A480IMF8	T-complex protein 1 subunit eta
A0A480IMX3	Tubulin gamma chain
A0A480IRY4	Leucine-rich repeat-containing protein 41
A0A480ISU4	Protein kinase C
A0A480ITH0	Ubiquitin carboxyl-terminal hydrolase
A0A480ITR1	Pescadillo homolog
A0A480J284	Host cell factor 1 isoform X2
A0A480J736	DNA-directed RNA polymerase subunit
A0A480JC11	Keratin, type II cytoskeletal 5
A0A480JIP6	Leucyl-tRNA synthetase
A0A480JJD1	60S ribosomal protein L27
A0A480JK28	DNA damage-binding protein 1
A0A480JK41	Eukaryotic translation initiation factor 3 subunit H
A0A480JLX9	Early endosome antigen 1
A0A480JQZ3	Programmed cell death protein 5 isoform X1
A0A480JT72	RuvB-like helicase
A0A480JUN1	ATP synthase subunit beta
A0A480JV95	Malate dehydrogenase
A0A480JW12	Trifunctional purine biosynthetic protein adenosine-3
A0A480JWC6	Nuclear factor NF-kappa-B p100 subunit isoform X2
A0A480JWG2	Calcium-activated neutral proteinase 2
A0A480JY97	Protein transport protein Sec24D isoform X1
A0A480JYN1	Sterile alpha and TIR motif-containing protein 1
A0A480JZA2	Cullin-2
A0A480K0L7	Glutamate dehydrogenase
A0A480K104	ATP-dependent 6-phosphofructokinase
A0A480K1E2	ATP-binding cassette sub-family F member 1 isoform X1
A0A480K5U4	Telomerase protein component 1 isoform 1
A0A480K7Y8	Conserved oligomeric Golgi complex subunit 2
A0A480KA98	Aldehyde dehydrogenase
A0A480KE17	Eukaryotic translation initiation factor 2 subunit 2 isoform 1
A0A480KJB8	Malate dehydrogenase
A0A480KPK2	E3 ubiquitin-protein ligase RNF213 isoform X1
A0A480KQ60	Replication protein A subunit
A0A480KQF0	ATP-dependent (S)-NAD(P)H-hydrate dehydratase
A0A480KTJ3	Treacle protein isoform X2
A0A480L8G8	Clustered mitochondria protein homolog
A0A480L9E2	Cullin-4A isoform 1
A0A480LA11	Serine/threonine-protein kinase Nek9 isoform 2
A0A480LB97	Sorting nexin-1
A0A480LF55	Importin subunit beta-1 isoform 1
A0A480LKZ8	Zinc finger Ran-binding domain-containing protein 2
A0A480LQ52	AP-3 complex subunit delta
A0A480LQJ5	RNA helicase
A0A480LRK1	Ribonuclease inhibitor
A0A480LT67	Nuclear cap-binding protein subunit 1 isoform 1
A0A480LWF2	26S proteasome non-ATPase regulatory subunit 6
A0A480LYD1	tRNA (Cytosine(34)-C(5))-methyltransferase isoform 2
A0A480M011	Fatty acid synthase
A0A480M2G1	Plectin isoform X12
A0A480M4R9	Coatomer subunit gamma
A0A480M6P1	26S proteasome non-ATPase regulatory subunit 11
A0A480M733	SH3 domain-binding protein 1 isoform 1
A0A480M8G4	Cell division cycle 5-like protein
A0A480MH76	NADH dehydrogenase [ubiquinone] flavoprotein 1, mitochondrial
A0A480MPT2	RNA helicase
A0A480MUW2	AICAR transformylase
A0A480N1D9	Dihydrolipoyl dehydrogenase
A0A480N487	Elongation factor 1-gamma
A0A480N4T2	Eukaryotic translation initiation factor 3 subunit B
A0A480N955	Mitogen-activated protein kinase
A0A480NFB8	Protein disulfide-isomerase
A0A480PE19	Enoyl-CoA hydratase
A0A480PFZ3	CCT-theta
A0A480PIW6	Translation initiation factor eIF-2B subunit gamma isoform 1
A0A480PLI7	T-complex protein 1 subunit zeta isoform a
A0A480PNM6	Histone H1.4
A0A480Q0A9	Transcription elongation factor SPT5
A0A480QG19	Peptidylprolyl isomerase
A0A480QHI8	H/ACA ribonucleoprotein complex subunit 4 isoform 2
A0A480QIP5	26S proteasome non-ATPase regulatory subunit 5
A0A480QIR1	RNA polymerase II subunit A C-terminal domain phosphatase
A0A480QNI6	Actin, alpha skeletal muscle
A0A480QP12	Unconventional myosin-6
A0A480QPE7	40S ribosomal protein S12
A0A480QSK6	Actin-related protein 2/3 complex subunit
A0A480RQR3	Arylamine N-acetyltransferase
A0A480RZI1	Protein CYR61
A0A480S0B0	Thiopurine S-methyltransferase
A0A480S1F9	Phosphoserine aminotransferase
A0A480S282	WASH complex subunit 4 isoform 2
A0A480S836	Glucose-6-phosphate isomerase
A0A480S8J2	RING finger protein 113A
A0A480SBC0	Macrophage-capping protein
A0A480SCD0	Proteasome subunit alpha type
A0A480SJI2	Spermidine synthase
A0A480SKM4	Histone acetyltransferase type B catalytic subunit
A0A480SM35	Activator of 90 kDa heat shock protein ATPase homolog 1 isoform 1
A0A480SMR6	26S proteasome non-ATPase regulatory subunit 12
A0A480T0X9	Testin
A0A480T8D3	Condensin complex subunit 1
A0A480TD90	Histone H4
A0A480TDX0	Protein FAM98A isoform 1
A0A480THB8	Glutathione transferase
A0A480TJR2	Eukaryotic translation initiation factor 3 subunit E
A0A480TK33	Tubulin beta chain
A0A480TKM7	Villin-1
A0A480TMT6	Fibrinogen beta chain isoform 1 preproprotein
A0A480TP78	Galactokinase
A0A480TRX5	Ribonucleases P/MRP protein subunit POP1
A0A480TW29	Serine/arginine-rich splicing factor 2
A0A480TX95	Zinc finger protein ZPR1 isoform 1
A0A480TXZ6	Eukaryotic translation initiation factor 3 subunit I
A0A480TY64	CTP synthase
A0A480TYA2	Myosin-9 isoform X1
A0A480U0E1	Actin, cytoplasmic 1
A0A480UCV4	Leucine zipper transcription factor-like protein 1
A0A480UHI4	Cytosolic acyl coenzyme A thioester hydrolase isoform X1
A0A480UK42	Exosome complex component RRP45
A0A480UKG6	Vacuolar proton pump subunit B
A0A480UP67	Myosin-10 isoform 2
A0A480UPA5	Protein GNAS isoform GNASS
A0A480UUL9	Ezrin
A0A480UYR5	Baculoviral IAP repeat-containing protein 6 isoform X12
A0A480V3F2	Microtubule-actin cross-linking factor 1 isoform X16
A0A480V3H8	FACT complex subunit SSRP1
A0A480V540	40S ribosomal protein S13
A0A480V9A7	GATOR complex protein SEC13
A0A480VB39	Proteasome-associated protein ECM29 homolog isoform X3
A0A480VBD4	Protein FAM118B
A0A480VBR5	Oxysterol-binding protein
A0A480VDC2	Golgi to ER traffic protein 4 homolog
A0A480VDT8	Ribonuclease P protein subunit p30
A0A480VEK3	Calcium-activated neutral proteinase small subunit
A0A480VH92	Polypyrimidine tract-binding protein 1
A0A480VIW9	26S proteasome AAA-ATPase subunit RPT1
A0A480VJP2	Protein disulfide-isomerase A6
A0A480VKD4	Nucleoplasmin-3
A0A480VMM6	p21-activated protein kinase-interacting protein 1
A0A480VQB0	Developmentally-regulated GTP-binding protein 2
A0A480VY36	Dolichyl-diphosphooligosaccharide--protein glycosyltransferase subunit DAD1
A0A480W0S0	60S ribosomal protein L21
A0A480W6C8	Collagen alpha-2(VI) chain isoform 2C2
A0A480W7N5	Enoyl-CoA delta isomerase 2, mitochondrial isoform 2
A0A480WAA5	Target of EGR1 protein 1
A0A480WDC8	Dr1-associated corepressor
A0A480WFZ9	RNA helicase
A0A480WPM7	THUMP domain-containing protein 1
A0A480WQB6	Proteasome subunit beta
A0A480WT06	Cytoplasmic FMR1-interacting protein 1
A0A480WXC6	Annexin
A0A480WXM5	Mini-chromosome maintenance complex-binding protein
A0A480X4F2	Vacuolar protein sorting-associated protein 35
A0A480XC77	Cysteinylglycine-S-conjugate dipeptidase
A0A480XDI2	eIF-2B GDP-GTP exchange factor subunit epsilon
A0A480XNV7	T-complex protein 1 subunit epsilon
A0A480XPI0	Interferon-induced GTP-binding protein Mx2 isoform X1
A0A480XRF3	Nucleoside diphosphate kinase
A0A480XUB1	FAS-associated factor 1
A0A480XZU6	Annexin
A0A480Y0Z7	RNA-splicing ligase RtcB homolog
A0A480Y306	GMP reductase
A0A480Y3P2	Acyl-CoA dehydrogenase family member 9, mitochondrial
A0A480Z1N1	Calpain-7
A0A480Z612	Intraflagellar transport protein 27 homolog
A0A480Z666	Major vault protein
A0A480ZTX9	AP-3 complex subunit beta
A0A481A6F2	EGF domain-specific O-linked N-acetylglucosamine transferase isoform X1
A0A481AHR6	Glutathione reductase
A0A481B0J7	Carbamoyl-phosphate synthase ammonia, mitochondrial
A0A481B551	E3 ubiquitin/ISG15 ligase TRIM25
A0A481B5T2	Hydroxysteroid dehydrogenase-like protein 2 isoform 1
A0A481B7T1	Caspase-7 isoform alpha
A0A481BA72	Interferon-induced GTP-binding protein Mx1
A0A481BCV8	ATP-dependent RNA helicase DDX1
A0A481C0X6	Nucleoside-diphosphate kinase
A0A481CW91	Ribose-phosphate diphosphokinase
A0A481D027	55 kDa erythrocyte membrane protein
A0A481D2F4	Calponin
A0A481DHP5	40S ribosomal protein S25
A0A481DKS1	ElaC homolog protein 2
A0A481DV11	Spermine synthase isoform 1
A0A4X1SG89	RRM domain-containing protein
A0A4X1SGV8	Histidine--tRNA ligase, cytoplasmic
A0A4X1SH49	zf-LYAR domain-containing protein
A0A4X1SHT1	Flavodoxin_2 domain-containing protein
A0A4X1SI58	ADP-ribosylation factor 6
A0A4X1SIJ6	Nuclear export mediator factor
A0A4X1SJ01	SGNH_hydro domain-containing protein
A0A4X1SJ88	Bifunctional lysine-specific demethylase and histidyl-hydroxylase
A0A4X1SK65	40S ribosomal protein S3a
A0A4X1SLI0	Importin subunit alpha
A0A4X1SNX2	Importin N-terminal domain-containing protein
A0A4X1SP14	Voltage-dependent anion-selective channel protein 2
A0A4X1SPY8	Coatomer subunit delta
A0A4X1SQL6	Mannose-1-phosphate guanyltransferase beta
A0A4X1SRE7	Clathrin heavy chain
A0A4X1SRP3	Alanine--tRNA ligase
A0A4X1SSK9	Ceramide transfer protein
A0A4X1ST20	Transforming protein RhoA
A0A4X1ST93	AAA domain-containing protein
A0A4X1SUA0	RRM domain-containing protein
A0A4X1SUF8	Sodium/potassium-transporting ATPase subunit alpha
A0A4X1SWU2	Ribosome maturation protein SBDS
A0A4X1SXE7	Shootin-1
A0A4X1SXI6	40S ribosomal protein S16
A0A4X1SY06	Tripartite motif containing 33
A0A4X1SY78	AAA domain-containing protein
A0A4X1SYJ3	Proteolipid protein 2
A0A4X1SZ04	Glutaminyl-tRNA synthetase
A0A4X1SZQ2	1-phosphatidylinositol 4,5-bisphosphate phosphodiesterase gamma
A0A4X1T0K7	ADP-ribosylation factor-like protein 1
A0A4X1T2U3	Annexin
A0A4X1T2W0	Acetyl-CoA carboxylase kinase
A0A4X1T3B7	C2H2-type domain-containing protein
A0A4X1T3G1	AH receptor-interacting protein
A0A4X1T568	60S acidic ribosomal protein P1
A0A4X1T5A0	Glucose-6-phosphate 1-dehydrogenase
A0A4X1T5N2	S10_plectin domain-containing protein
A0A4X1T5R6	V-type proton ATPase subunit H
A0A4X1T625	Cell cycle checkpoint control protein
A0A4X1T6H6	LRRcap domain-containing protein
A0A4X1T8I3	F-actin-capping protein subunit alpha
A0A4X1TA05	Uncharacterized protein
A0A4X1TBT9	Tubulin beta chain
A0A4X1TC41	Protein mago nashi homolog
A0A4X1TDC2	Ras-related protein Rab-11A
A0A4X1TDP1	Prothymosin alpha
A0A4X1TDY8	Ankyrin repeat and MYND domain containing 2
A0A4X1TEH7	NudC domain-containing protein 1
A0A4X1TEN0	Protein disulfide isomerase family A member 5
A0A4X1TF68	Tetratricopeptide repeat protein 37
A0A4X1TG38	DNA helicase
A0A4X1TG89	Aldedh domain-containing protein
A0A4X1TGN8	Glutathione transferase
A0A4X1TL32	SET nuclear proto-oncogene
A0A4X1TMH0	Clusterin
A0A4X1TMH4	GPN-loop GTPase
A0A4X1TMZ1	Acyl-coenzyme A thioesterase 4-like
A0A4X1TN89	Uncharacterized protein
A0A4X1TNB7	Fascin domain-containing protein
A0A4X1TNJ1	COP9 signalosome complex subunit 4
A0A4X1TPL1	Rhophilin Rho GTPase binding protein 2
A0A4X1TPP0	Annexin
A0A4X1TPX3	SERPIN domain-containing protein
A0A4X1TQG6	Family with sequence similarity 114 member A2
A0A4X1TR87	Amidophosphoribosyltransferase
A0A4X1TS58	Creatine kinase
A0A4X1TST4	Proteasome activator complex subunit 3
A0A4X1TSZ3	Ras-related protein Rab-10
A0A4X1TT72	Non-specific serine/threonine protein kinase
A0A4X1TTA5	WH2 domain-containing protein
A0A4X1TTH9	Phosphatidylethanolamine-binding protein 1
A0A4X1TTN3	DUF1907 domain-containing protein
A0A4X1TW95	Pleckstrin homology and FYVE domain containing 1
A0A4X1TWH0	PKS_ER domain-containing protein
A0A4X1TX88	Actin-related protein 2/3 complex subunit 5
A0A4X1TY86	DNA replication licensing factor MCM2
A0A4X1TYA4	CD109 molecule
A0A4X1TZH0	Enhancer of rudimentary homolog
A0A4X1U0F5	Bifunctional coenzyme A synthase
A0A4X1U0F7	Protein kinase domain-containing protein
A0A4X1U0Q7	RuvB-like helicase
A0A4X1U2X6	Receptor of-activated protein C kinase 1
A0A4X1U569	small monomeric GTPase
A0A4X1U740	Arginine--tRNA ligase, cytoplasmic
A0A4X1U7Y6	Nucleophosmin
A0A4X1U8M6	TRAMP-like complex RNA-binding factor ZCCHC8
A0A4X1U9F6	Drebrin like
A0A4X1UA27	Histone H2A
A0A4X1UDE4	14-3-3 protein theta
A0A4X1UDF8	60S ribosomal protein L32
A0A4X1UDS0	Receptor-interacting serine/threonine-protein kinase 2
A0A4X1UEL0	Calcyclin-binding protein
A0A4X1UF59	IQ motif containing GTPase activating protein 1
A0A4X1UF70	GTP-binding nuclear protein Ran
A0A4X1UF92	Ribosomal protein L19
A0A4X1UFJ0	C-1-tetrahydrofolate synthase, cytoplasmic
A0A4X1UG52	Density-regulated protein
A0A4X1UH61	RZ-type domain-containing protein
A0A4X1UHM0	DNA-directed RNA polymerases I, II, and III subunit RPABC3
A0A4X1UI33	40S ribosomal protein S3
A0A4X1UIB6	Hemoglobin subunit alpha
A0A4X1UL30	Signal-induced proliferation-associated protein 1
A0A4X1ULB7	40S ribosomal protein S17
A0A4X1ULC0	60S ribosomal protein L23
A0A4X1UM02	PDZ and LIM domain protein 1
A0A4X1UM41	14_3_3 domain-containing protein
A0A4X1UM70	Arp2/3 complex 34 kDa subunit
A0A4X1UNL5	DNA/pantothenate metabolism flavoprotein C-terminal domain-containing protein
A0A4X1UPG1	Beta-lactamase-like protein 2
A0A4X1UQS4	DnaJ homolog subfamily A member 1
A0A4X1USS3	peptidylprolyl isomerase
A0A4X1USX2	WD_REPEATS_REGION domain-containing protein
A0A4X1UUB1	Destrin
A0A4X1UV99	FACT complex subunit
A0A4X1UVJ4	3'-phosphoadenosine-5'-phosphosulfate synthase
A0A4X1UVL2	UBC core domain-containing protein
A0A4X1UWL1	Profilin
A0A4X1UWY4	Leucine rich repeat containing 74B
A0A4X1UWY6	WD_REPEATS_REGION domain-containing protein
A0A4X1UX06	SEC7 domain-containing protein
A0A4X1UZC5	Uncharacterized protein
A0A4X1V0I4	Protein transport protein SEC23
A0A4X1V0N3	D-aminoacyl-tRNA deacylase
A0A4X1V1Y8	HECT-type E3 ubiquitin transferase
A0A4X1V299	Eukaryotic translation initiation factor 3 subunit G
A0A4X1V2W3	Elongation factor 1-beta
A0A4X1V3D1	Ras association (RalGDS/AF-6) and pleckstrin homology domains 1
A0A4X1V3H3	UDP-glucose 6-dehydrogenase
A0A4X1V3T0	TPR_REGION domain-containing protein
A0A4X1V4H7	Phosphatidylinositol-3,4,5-trisphosphate 3-phosphatase
A0A4X1V502	Hsp90 chaperone protein kinase-targeting subunit
A0A4X1V616	RING-type E3 ubiquitin transferase
A0A4X1V6B3	Spermatogenesis associated 16
A0A4X1V6G3	Elongator complex protein 2
A0A4X1V6M2	LIM domain 7
A0A4X1V897	Importin N-terminal domain-containing protein
A0A4X1V8D9	Dihydropteridine reductase
A0A4X1V8R7	Peroxiredoxin-5
A0A4X1V977	KOW domain-containing protein
A0A4X1V9N4	Protein-synthesizing GTPase
A0A4X1V9Y1	MAGE domain-containing protein
A0A4X1VA11	Annexin
A0A4X1VAI4	L-lactate dehydrogenase
A0A4X1VAQ6	Casein kinase II subunit beta
A0A4X1VB26	Protein disulfide-isomerase
A0A4X1VCB2	Eukaryotic translation initiation factor 3 subunit J
A0A4X1VDC5	Thioredoxin domain-containing protein
A0A4X1VF00	RNA binding motif protein 3
A0A4X1VGT1	Ubiquitin thioesterase
A0A4X1VHS3	ATP binding cassette subfamily E member 1
A0A4X1VKL9	AHNAK nucleoprotein
A0A4X1VKR2	Ubiquitin carboxyl-terminal hydrolase 7
A0A4X1VM01	Endo/exonuclease/phosphatase domain-containing protein
A0A4X1VMT5	40S ribosomal protein S28
A0A4X1VNJ8	Ubiquitin carboxyl-terminal hydrolase
A0A4X1VNN0	Flap endonuclease 1
A0A4X1VNN9	40S ribosomal protein S9
A0A4X1VPI9	SMC hinge domain-containing protein
A0A4X1VQQ7	Ras-related GTP-binding protein
A0A4X1VRW2	Myosin heavy chain 14
A0A4X1VSD1	Myosin VIIB
A0A4X1VSI5	Prefoldin subunit 2
A0A4X1VTE1	Tyrosine--tRNA ligase
A0A4X1VTQ7	Zinc finger C3HC-type containing 1
A0A4X1VUF2	Ubiquitin-like domain-containing protein
A0A4X1VUM6	Cold-inducible RNA-binding protein
A0A4X1VWE4	Uracil phosphoribosyltransferase homolog
A0A4X1VWT0	CCT-beta
A0A4X1VWX9	Phosphoglycerate kinase
A0A4X1VX64	Thioredoxin domain-containing protein
A0A4X1VXZ5	Immunoglobulin binding protein 1
A0A4X1VYE4	Large ribosomal subunit protein uL13
A0A4X1VYM5	Large ribosomal subunit protein uL5
A0A4X1W025	60S ribosomal protein L18
A0A4X1W070	S-adenosylmethionine synthase
A0A4X1W0I9	UBR-type domain-containing protein
A0A4X1W0N4	Protein S100
A0A4X1W0Z3	Hexokinase
A0A4X1W191	DZF domain-containing protein
A0A4X1W1R6	Staphylococcal nuclease domain-containing protein
A0A4X1W2D8	ADP-ribosylation factor
A0A4X1W2G2	Cytochrome c
A0A4X1W3B6	Annexin
A0A4X1W617	Aldo_ket_red domain-containing protein
A0A4X1W659	Dynactin subunit 2
A0A4X1W661	CSD domain-containing protein
A0A4X1W7I9	Prostaglandin E synthase 3
A0A4X1W7L8	Proteasome subunit alpha type
A0A4X1W8F0	Protein kinase domain-containing protein
A0A4X1W912	EF-hand domain family member D2
A0A4X1W9D1	40S ribosomal protein S8
A0A4X1W9X7	Uncharacterized protein
A0A4X1WA58	Actin-related protein 2
A0A4X1WBE6	T-complex protein 1 subunit delta
A0A4X1WBK2	IF rod domain-containing protein
A0A4X1WBQ4	Perilipin
A0A4X1WCL9	Tubulin alpha chain
A0A4X1WD36	Uncharacterized protein
A0A5G2Q847	SH3 domain containing GRB2 like 2, endophilin A1
A0A5G2QBW4	N-alpha-acetyltransferase 10, NatA catalytic subunit
A0A5G2QFP8	Isoprenylcysteine carboxyl methyltransferase
A0A5G2QI19	Proteasome subunit alpha type
A0A5G2QMF9	UTP--glucose-1-phosphate uridylyltransferase
A0A5G2QML3	Histone H2B
A0A5G2QZC6	UBC core domain-containing protein
A0A5G2R2Q4	AIR carboxylase
A0A5K1V863	ATP-dependent 6-phosphofructokinase
A0A5K1VU58	Histone-binding protein RBBP4
A0A5S6G7K0	GTP-binding protein SAR1a
A0A6M5K8J2	4-trimethylaminobutyraldehyde dehydrogenase
A1Z623	Selenoprotein F
A3EX84	Lectin galactoside-binding soluble 3
A5A758	Keratin, type II cytoskeletal 1
B0KYV5	LIM domain and actin-binding protein 1
B2CZR7	CFL2b variant 1
B6VAP9	DNA-(apurinic or apyrimidinic site) endonuclease
E3UV40	Mitogen-activated protein kinase
F1RMF9	Family with sequence similarity 111 member B
F1RNU6	ThiF domain-containing protein
F1RQC5	La ribonucleoprotein 1, translational regulator
F1S2H8	IQ motif containing GTPase activating protein 2
F1S982	Coatomer subunit beta
F1SB63	T-complex protein 1 subunit alpha
F1SEV8	Elongation factor 1-delta
F2Q9A3	Peptidyl-prolyl cis-trans isomerase
F2Z4Z4	Casein kinase I isoform alpha
F2Z505	Eukaryotic peptide chain release factor subunit 1
F2Z5Q6	40S ribosomal protein S6
I3LRS5	aldehyde dehydrogenase (NAD(+))
I3LUZ1	Uncharacterized protein
K7GP28	Hydroxysteroid 17-beta dehydrogenase 10
K9IVQ6	Plectin
O19004	Serine/threonine-protein kinase A-Raf
P34930	Heat shock 70 kDa protein 1A
P62272	Small ribosomal subunit protein uS13
P63221	Small ribosomal subunit protein eS21
Q29092	Endoplasmin
Q2YGT9	Large ribosomal subunit protein eL6
Q6XGY2	2,4-dienoyl-CoA reductase [(3E)-enoyl-CoA-producing]

## Sheet: S8
The proteins shared in COPⅠ vesicles and COPⅡvesicles (in CSFV infected cells)
Protein. ID	Protein. names
A0A068ENU0	Cytochrome P450 CYP3A22
A0A096ZXA2	Serine/threonine-protein kinase OSR1
A0A0A0MY60	Signal transducer and activator of transcription
A0A0A7HF29	Probable ATP-dependent RNA helicase DDX5
A0A0B8RS61	Ubiquitinyl hydrolase 1
A0A0B8RS82	Transcription elongation factor spt6
A0A0B8RSA9	60S ribosomal protein L7a
A0A0B8RSB9	RAB GTPase activating protein 1-like
A0A0B8RSC2	Ras-related protein Rab-2A
A0A0B8RSC7	Proteasome (Prosome, macropain) 26S subunit, non-ATPase, 3
A0A0B8RSG1	Platelet-activating factor acetylhydrolase IB subunit alpha
A0A0B8RSH5	Nuclear mitotic apparatus protein 1
A0A0B8RSR5	Interleukin enhancer binding factor 3, 90kDa
A0A0B8RSV6	G protein pathway suppressor 1
A0A0B8RSX6	Filamin A, alpha
A0A0B8RSY4	Niban-like protein 1
A0A0B8RSY9	phosphopyruvate hydratase
A0A0B8RT13	Ubiquitin C
A0A0B8RT59	Cullin-associated and neddylation-dissociated 1
A0A0B8RT73	Mitochondrial 2-oxoglutarate/malate carrier protein
A0A0B8RT83	SERPINE1 mRNA binding protein 1
A0A0B8RT88	AP-3 complex subunit mu-1
A0A0B8RT95	Large ribosomal subunit protein uL4
A0A0B8RTA2	Actin, cytoplasmic 2
A0A0B8RTB3	RAB GTPase activating protein 1
A0A0B8RTB9	26S proteasome non-ATPase regulatory subunit 1
A0A0B8RTE6	Optineurin
A0A0B8RTF0	Negative regulator of ubiquitin-like proteins 1
A0A0B8RTI4	LPS-responsive vesicle trafficking, beach and anchor containing
A0A0B8RTJ2	Kinesin light chain
A0A0B8RTS1	Disco-interacting protein 2-like B
A0A0B8RTW4	BRISC and BRCA1-A complex member 2
A0A0B8RTX3	Adaptor protein, phosphotyrosine interaction, PH domain and leucine zipper containing 1
A0A0B8RTY2	Actin, cytoplasmic 1
A0A0B8RTY4	Cytoplasmic aconitate hydratase
A0A0B8RVD2	14-3-3 protein beta/alpha
A0A0B8RVD8	Vimentin
A0A0B8RVE5	Tetratricopeptide repeat domain 27
A0A0B8RVF9	SWAP switching B-cell complex 70kDa subunit
A0A0B8RVJ1	Ribosome binding protein 1
A0A0B8RVJ2	Large ribosomal subunit protein eL28
A0A0B8RVL1	DNA-directed RNA polymerase subunit beta
A0A0B8RVP0	Glycylpeptide N-tetradecanoyltransferase
A0A0B8RVQ6	Mitogen-activated protein kinase kinase 4
A0A0B8RVX1	Constitutive coactivator of PPAR-gamma-like protein 1
A0A0B8RVZ1	Cullin 4B
A0A0B8RW28	Activating signal cointegrator 1 complex subunit 3
A0A0B8RW50	long-chain-fatty-acid--CoA ligase
A0A0B8RW53	ATP-citrate synthase
A0A0B8RW56	Acetyl-CoA carboxylase 1
A0A0B8RZ10	Ubiquitin-activating enzyme E1
A0A0B8RZ23	THUMP domain containing 3
A0A0B8RZ38	Sperm associated antigen 9
A0A0B8RZ68	Protein S100
A0A0B8RZ72	60S ribosomal protein L12
A0A0B8RZA9	Proliferation-associated 2G4, 38kDa
A0A0B8RZD8	Mitogen-activated protein kinase 9
A0A0B8RZH0	Insulin-like growth factor 2 mRNA binding protein 3
A0A0B8RZJ3	G1 to S phase transition 1
A0A0B8RZL4	Eukaryotic translation initiation factor 3 subunit C
A0A0B8RZM8	Chromosome segregation 1-like protein
A0A0B8RZN4	Chloride intracellular channel protein
A0A0B8RZP0	Cyclin-dependent kinase 9
A0A0B8RZQ0	Caspase 8, apoptosis-related cysteine peptidase
A0A0B8RZQ2	F-actin-capping protein subunit alpha
A0A0B8RZS0	Non-specific serine/threonine protein kinase
A0A0B8RZS4	Actin-like protein 3
A0A0B8RZS7	Sterol O-acyltransferase 2
A0A0B8S002	Arsenite-resistance protein 2
A0A0B8S016	RNA polymerase-associated protein RTF1-like
A0A0B8S017	60S ribosomal protein L8
A0A0B8S018	Ribosomal protein L10
A0A0B8S028	Protein phosphatase, Mg2+/Mn2+ dependent, 1G
A0A0B8S031	Pyruvate kinase
A0A0B8S042	Nitric oxide synthase-interacting protein
A0A0B8S073	High density lipoprotein binding protein
A0A0B8S089	Eukaryotic translation initiation factor 3 subunit A
A0A0B8S0A1	Caseinolytic mitochondrial matrix peptidase chaperone subunit
A0A0B8S0A2	Chloride intracellular channel protein
A0A0B8S0B0	Caspase 6, apoptosis-related cysteine peptidase
A0A0B8S0B1	Adenylyl cyclase-associated protein
A0A0B8S0B6	H(+)-transporting two-sector ATPase
A0A0B8S0B9	Rho GTPase activating protein 18
A0A0B8S0C3	Adhesion regulating molecule 1
A0A0B8S0C5	Actinin, alpha 4
A0A0B8S0C7	ArfGAP with coiled-coil, ankyrin repeat and PH domains 2
A0A140TAL0	Mannose-1-phosphate guanyltransferase alpha
A0A1D8MMA5	RNA helicase
A0A1L1YNR3	3-hydroxyacyl-[acyl-carrier-protein] dehydratase
A0A1P8NW32	Protein arginine methyltransferase 1 isoform 2
A0A218PI30	Exportin 1
A0A286ZI08	UTP--glucose-1-phosphate uridylyltransferase
A0A286ZI27	Interferon induced protein 44 like
A0A286ZI49	GTPase activating protein and VPS9 domains 1
A0A286ZIC1	Actin-depolymerizing factor
A0A286ZIE8	Solute carrier family 25 member 4
A0A286ZIG4	Pyridoxal kinase
A0A286ZIH0	Hypoxia up-regulated 1
A0A286ZIH3	Elongation factor 1-alpha
A0A286ZIJ9	ATP-dependent 6-phosphofructokinase
A0A286ZIL5	N-acetylglucosamine-6-phosphate deacetylase
A0A286ZIN0	Heterogeneous nuclear ribonucleoprotein D
A0A286ZIV3	X-ray repair cross complementing 5
A0A286ZIY0	Fumarate hydratase, mitochondrial
A0A286ZJ03	Huntingtin
A0A286ZJ11	Structural maintenance of chromosomes protein
A0A286ZJ74	Nucleoprotein TPR
A0A286ZJ82	RAN binding protein 1
A0A286ZJ88	FERM domain-containing protein
A0A286ZJA8	Translation initiation factor eIF-2B subunit alpha
A0A286ZJC7	Protein transport protein sec16
A0A286ZJJ2	Radixin
A0A286ZJK2	Heterogeneous nuclear ribonucleoprotein M
A0A286ZJM4	DNA replication licensing factor MCM7
A0A286ZJP7	eIF-5a domain-containing protein
A0A286ZJQ4	Microtubule associated protein 1B
A0A286ZJR3	Heterogeneous nuclear ribonucleoprotein U
A0A286ZK74	RRM domain-containing protein
A0A286ZK87	Spectrin beta chain
A0A286ZKC5	HATPase_c domain-containing protein
A0A286ZKD4	Solute carrier family 25 member 13
A0A286ZKH3	Sepiapterin reductase
A0A286ZKK0	Dihydropyrimidinase-related protein 2
A0A286ZKS6	Hepatocyte growth factor-regulated tyrosine kinase substrate
A0A286ZKV7	Non-specific serine/threonine protein kinase
A0A286ZKW0	Domain E
A0A286ZL28	Tight junction protein 2
A0A286ZL51	Ribosomal protein L23a
A0A286ZL61	Myosin IC
A0A286ZL65	Ribosomal protein L15
A0A286ZL69	Acidic leucine-rich nuclear phosphoprotein 32 family member
A0A286ZL79	Aldehyde dehydrogenase 7 family member A1
A0A286ZL98	Dynactin subunit 4
A0A286ZLB1	TNF receptor associated protein 1
A0A286ZLI8	RNA helicase
A0A286ZLP7	26S proteasome non-ATPase regulatory subunit 9
A0A286ZLQ8	RALY heterogeneous nuclear ribonucleoprotein
A0A286ZLU4	USO1 vesicle transport factor
A0A286ZLV5	Coactivator-associated arginine methyltransferase 1
A0A286ZLX7	Tumor protein D52
A0A286ZMA6	Betaine--homocysteine S-methyltransferase
A0A286ZMD1	GlcNAc kinase
A0A286ZMI2	Non-specific serine/threonine protein kinase
A0A286ZMW9	TPD52 like 2
A0A286ZN47	ADP-ribosylation factor-like protein 3
A0A286ZN68	Protein MON2 homolog
A0A286ZN85	Signal transducer and activator of transcription
A0A286ZND5	Peroxiredoxin-1
A0A286ZNH3	2-iminobutanoate/2-iminopropanoate deaminase
A0A286ZNL3	Nicotinamide phosphoribosyltransferase
A0A286ZNU5	Arginyl-tRNA--protein transferase 1
A0A286ZNV0	Superoxide dismutase [Cu-Zn]
A0A286ZNW6	Sorting nexin 24
A0A286ZNX3	L-lactate dehydrogenase
A0A286ZNY1	Tubulin alpha chain
A0A286ZP17	DnaJ heat shock protein family (Hsp40) member B2
A0A286ZP57	Methionine--tRNA ligase, cytoplasmic
A0A286ZP62	Coatomer subunit zeta
A0A286ZP69	RAB7A, member RAS oncogene family
A0A286ZPC8	Heat shock cognate 71 kDa protein
A0A286ZPG4	Filamin B
A0A286ZPH4	Ubiquitin-conjugating enzyme E2 D2
A0A286ZPJ6	Cytosolic Fe-S cluster assembly factor NUBP2
A0A286ZPR5	Eukaryotic translation initiation factor 2A
A0A286ZPT0	Coatomer subunit beta'
A0A286ZPY9	Actin-related protein 2/3 complex subunit 4
A0A286ZQ12	Coatomer subunit gamma
A0A286ZQ44	Dicarbonyl and L-xylulose reductase
A0A286ZQ79	Adenylate kinase isoenzyme 1
A0A286ZQA1	FA complementation group D2
A0A286ZQC1	SGT1 homolog, MIS12 kinetochore complex assembly cochaperone
A0A286ZQW0	Glutamyl-tRNA synthetase
A0A286ZRC7	Dynactin subunit 1
A0A286ZRC8	Septin-2
A0A286ZRE1	Tropomyosin alpha-1 chain
A0A286ZRI2	Ubiquitin recognition factor in ER associated degradation 1
A0A286ZRM3	FLII actin remodeling protein
A0A286ZRN4	WASH complex subunit 5
A0A286ZRU9	Collagen-binding protein
A0A286ZS31	6-phosphogluconolactonase
A0A286ZS39	Agrin
A0A286ZS50	40S ribosomal protein S23
A0A286ZS52	Metastasis associated 1
A0A286ZS76	3-hydroxy-3-methylglutaryl coenzyme A synthase
A0A286ZSB5	15S Mg(2+)-ATPase p97 subunit
A0A286ZSG2	Guanine nucleotide exchange factor H1
A0A286ZSL2	Allograft inflammatory factor 1 like
A0A286ZSM8	Phosphoinositide-3-kinase adaptor protein 1
A0A286ZSP4	Heat shock transcription factor 1
A0A286ZSR2	Phosphorylated adapter RNA export protein
A0A286ZT13	Albumin
A0A286ZT34	Basic leucine zipper and W2 domains 2
A0A286ZT52	TPR_REGION domain-containing protein
A0A286ZTA4	Fructose-bisphosphate aldolase
A0A286ZTB7	Gem nuclear organelle associated protein 4
A0A286ZTL2	Dmx like 1
A0A286ZTN0	Nuclear receptor binding protein 1
A0A286ZTN5	G3BP stress granule assembly factor 1
A0A286ZTU1	Surfeit 2
A0A286ZU42	Phosphatidylinositol binding clathrin assembly protein
A0A286ZUC0	Non-specific serine/threonine protein kinase
A0A286ZUK6	GDP-4-keto-6-deoxy-D-mannose-3,5-epimerase-4-reductase
A0A286ZUW0	Glutamine--fructose-6-phosphate transaminase (isomerizing)
A0A286ZUZ1	Sorting nexin-2
A0A286ZVA8	Tripartite motif containing 28
A0A286ZVE7	Cofilin, non-muscle isoform
A0A286ZVF7	Selenide, water dikinase
A0A286ZVR9	EPS8 like 2
A0A286ZVS0	Splicing factor 3B subunit 3
A0A286ZW72	60S ribosomal protein L14
A0A286ZWJ9	Succinate--CoA ligase [GDP-forming] subunit beta, mitochondrial
A0A286ZWY6	Kinesin light chain
A0A286ZWZ7	Gem nuclear organelle associated protein 5
A0A286ZX08	CAP-Gly domain containing linker protein 2
A0A286ZX14	Spliceosome associated factor 3, U4/U6 recycling protein
A0A286ZX70	40S ribosomal protein S19
A0A286ZX74	Serine and arginine rich splicing factor 5
A0A286ZXF2	HCLS1 binding protein 3
A0A286ZXG4	Proteasome 26S subunit, ATPase 6
A0A286ZXJ6	Serine/threonine-protein phosphatase
A0A286ZXT8	E2 ubiquitin-conjugating enzyme
A0A286ZXX4	Proteasome assembly chaperone 2
A0A286ZY37	Glutamine amidotransferase
A0A286ZY95	Fibronectin
A0A286ZYE6	Isocitrate dehydrogenase [NADP]
A0A286ZYH6	dTMP kinase
A0A286ZYJ8	UPF1 RNA helicase and ATPase
A0A286ZYS2	Aspartate--tRNA ligase, cytoplasmic
A0A286ZYU8	10-formyltetrahydrofolate dehydrogenase
A0A286ZZ97	Caveolae associated protein 1
A0A286ZZB7	H1.4 linker histone, cluster member
A0A286ZZG7	Eukaryotic translation initiation factor 4 gamma 1
A0A286ZZL8	Polyadenylate-binding protein
A0A286ZZP8	Signal recognition particle subunit SRP72
A0A286ZZQ0	Sorting nexin 6
A0A286ZZS1	Adenosine kinase
A0A286ZZT7	General transcription factor IIF subunit 2
A0A287A014	40S ribosomal protein S15a
A0A287A017	Tetratricopeptide repeat domain 12
A0A287A026	Protein arginine N-methyltransferase 5
A0A287A059	Actin related protein 1A
A0A287A078	Laminin subunit gamma 1
A0A287A095	O-GlcNAc transferase subunit p110
A0A287A096	Eukaryotic translation initiation factor 2 subunit 1
A0A287A0G6	MMS19 nucleotide excision repair protein
A0A287A0H1	Uridine phosphorylase
A0A287A0Q6	Tyrosine 3-monooxygenase/tryptophan 5-monooxygenase activation protein zeta
A0A287A0V6	Pyrroline-5-carboxylate reductase
A0A287A0Y1	MYG1 exonuclease
A0A287A133	Asparagine--tRNA ligase
A0A287A1F0	Vacuolar protein sorting 13 homolog C
A0A287A1G6	Hexokinase
A0A287A1K3	Coiled-coil domain containing 6
A0A287A1M9	ADP ribosylation factor 4
A0A287A1N7	N-myc downstream-regulated gene 3 protein
A0A287A1P5	Phosphoribosyl pyrophosphate synthetase associated protein 1
A0A287A1U5	10 kDa heat shock protein, mitochondrial
A0A287A1V7	Kinesin-like protein
A0A287A217	Tubulin beta 4B class IVb
A0A287A229	EH domain containing 1
A0A287A286	TRASH domain-containing protein
A0A287A2C3	Catalase
A0A287A2F9	Transcription elongation factor A1
A0A287A2R9	14_3_3 domain-containing protein
A0A287A2T9	Twinfilin actin binding protein 1
A0A287A354	APC-binding protein EB1
A0A287A391	Elongation factor 1-alpha
A0A287A3B5	Hydroxysteroid 17-beta dehydrogenase 4
A0A287A3E6	Ubiquitin protein ligase E3 component n-recognin 5
A0A287A3H0	LUC7 like 2, pre-mRNA splicing factor
A0A287A3P5	Twinfilin actin binding protein 2
A0A287A3W3	Pyrroline-5-carboxylate reductase
A0A287A4H2	Purine rich element binding protein B
A0A287A4J9	GRIP1 associated protein 1
A0A287A4W5	Isoleucyl-tRNA synthetase
A0A287A4W6	Ras-related protein Rab-21
A0A287A584	RNA helicase
A0A287A592	Cysteine sulfinic acid decarboxylase
A0A287A5A7	Copine 3
A0A287A5B4	BRO1 domain-containing protein
A0A287A5F7	Serine/threonine-protein phosphatase 2A 65 kDa regulatory subunit A beta isoform
A0A287A5I7	Unc-45 myosin chaperone A
A0A287A5P3	116 kDa U5 small nuclear ribonucleoprotein component
A0A287A5Q1	I-kappa-B kinase
A0A287A5S6	Tropomodulin 3
A0A287A5V9	RNA helicase
A0A287A658	YTH N6-methyladenosine RNA binding protein 3
A0A287A699	Heterogeneous nuclear ribonucleoprotein K
A0A287A6H2	Golgi associated PDZ and coiled-coil motif containing
A0A287A6L6	RING-type domain-containing protein
A0A287A6N8	RNA helicase
A0A287A6Q3	ASH2 like, histone lysine methyltransferase complex subunit
A0A287A765	Importin-9
A0A287A7F6	Prohibitin
A0A287A7Q7	Eukaryotic translation initiation factor 5
A0A287A888	Programmed cell death 6
A0A287A8C3	Integrin-linked protein kinase
A0A287A8C7	Plectin
A0A287A8E9	Keratin 8
A0A287A8J7	Ribonucleoside-diphosphate reductase
A0A287A8M1	Isocitrate dehydrogenase [NADP]
A0A287A8P8	UDP-glucose 4-epimerase
A0A287A8T0	Ribosomal protein L7
A0A287A8V1	RNA helicase
A0A287A8X1	Notchless protein homolog 1
A0A287A8X8	LRRcap domain-containing protein
A0A287A9G4	Argininosuccinate synthase
A0A287A9Y6	40S ribosomal protein S7
A0A287AA21	Enoyl-CoA hydratase, mitochondrial
A0A287AA25	Peptidylprolyl isomerase
A0A287AA47	GCS light chain
A0A287AA99	Phytanoyl-CoA 2-hydroxylase interacting protein like
A0A287AAA2	Nardilysin convertase
A0A287AC34	Talin 1
A0A287ACL6	40S ribosomal protein S24
A0A287ACN4	Nuclear pore complex protein Nup93
A0A287ACR8	N-acetyltransferase domain-containing protein
A0A287AD09	Nucleosome assembly protein 1 like 1
A0A287ADG1	Drebrin like
A0A287ADJ2	75 kDa glucose-regulated protein
A0A287ADL8	26S proteasome non-ATPase regulatory subunit 4
A0A287ADY2	Phenylalanyl-tRNA synthetase beta subunit
A0A287AE05	Uridine-cytidine kinase
A0A287AE06	Lamin isoform A
A0A287AEH0	Proteasome 26S subunit, non-ATPase 7
A0A287AEI6	Importin subunit alpha
A0A287AEK2	cAMP-dependent protein kinase type II-alpha regulatory subunit
A0A287AEM2	40S ribosomal protein S5
A0A287AEQ6	Nucleosome assembly protein 1 like 4
A0A287AEX2	Methyltransferase like 26
A0A287AGE4	Tyrosyl-DNA phosphodiesterase 1
A0A287AGI4	Structural maintenance of chromosomes protein 2
A0A287AGM9	Leucine rich repeat containing 40
A0A287AGR0	NSFL1 cofactor p47
A0A287AGU2	ATP synthase subunit alpha
A0A287AGU7	Tubulin beta chain
A0A287AHA6	AP-1 complex subunit mu-1
A0A287AHC3	Myoferlin
A0A287AHH7	Uridine-cytidine kinase
A0A287AHI1	Importin subunit alpha
A0A287AHS0	Uncharacterized protein
A0A287AHX0	Calcium/calmodulin-dependent protein kinase
A0A287AI15	Kinesin family member 21A
A0A287AIE6	ATPase GET3
A0A287AIF2	Myosin IB
A0A287AIQ8	Uncharacterized protein
A0A287AIS2	Craniofacial development protein 1
A0A287AJK9	Mitogen-activated protein kinase
A0A287AJQ2	Phosphoglycerate mutase
A0A287AJY4	NCK associated protein 1
A0A287AJZ1	Signal transducer and activator of transcription
A0A287AK02	Ubiquitin like modifier activating enzyme 6
A0A287AK19	Moesin
A0A287AK21	Transgelin
A0A287AK28	Protein phosphatase 1H
A0A287AK42	Phosducin like 3
A0A287AKA2	Aminoacyl tRNA synthetase complex interacting multifunctional protein 1
A0A287AKI9	Lysine--tRNA ligase
A0A287AKN4	Kinesin family member 15
A0A287AKR7	Heat shock protein family A (Hsp70) member 14
A0A287AKW7	Elongator complex protein 1
A0A287AKW8	Eukaryotic translation initiation factor 2B subunit delta
A0A287AKY1	cAMP-dependent protein kinase type I-alpha regulatory subunit
A0A287AKZ9	V-type proton ATPase subunit G
A0A287AL05	Eukaryotic translation initiation factor 3 subunit L
A0A287AL38	Tripeptidyl-peptidase 2
A0A287AL55	Alpha-1,4 glucan phosphorylase
A0A287AL94	Alpha-1,4 glucan phosphorylase
A0A287ALA0	Brain abundant membrane attached signal protein 1
A0A287ALC2	RAN binding protein 2
A0A287ALH9	Mitogen-activated protein kinase kinase 3
A0A287AM15	Synaptotagmin like 2
A0A287AM78	Purine nucleoside phosphorylase
A0A287AME4	Ribosomal protein L37a
A0A287AMJ5	Cartilage-associated protein
A0A287AMZ2	T-complex protein 1 subunit gamma
A0A287AN02	26S proteasome non-ATPase regulatory subunit 2
A0A287ANI9	60S ribosomal protein L29
A0A287ANT8	Vesicle-fusing ATPase
A0A287AP11	Protein transport protein SEC23
A0A287APG0	Non-specific serine/threonine protein kinase
A0A287APP7	60S ribosomal protein L27a
A0A287APR1	60S ribosomal protein L18a
A0A287AQG1	Proton-translocating NAD(P)(+) transhydrogenase
A0A287AQG4	Synaptotagmin binding cytoplasmic RNA interacting protein
A0A287AQH8	Prolyl 4-hydroxylase subunit beta
A0A287AQK7	Heat shock protein HSP 90-alpha
A0A287AQP7	Interacts with SUPT6H, CTD assembly factor 1
A0A287AQT0	Replication factor C subunit 4
A0A287AR84	DNA helicase
A0A287ARI1	Eukaryotic translation initiation factor 3 subunit F
A0A287AS29	Nucleoside diphosphate kinase
A0A287ASA9	Pleckstrin homology and FYVE domain containing 2
A0A287ASD0	60S ribosomal protein L5
A0A287ASD3	CP-type G domain-containing protein
A0A287ASM1	Importin 7
A0A287ASR3	Poly(A)-binding protein nuclear 1
A0A287ASS9	Sterol-4-alpha-carboxylate 3-dehydrogenase, decarboxylating
A0A287AST5	DNA polymerase delta subunit 2
A0A287ASZ5	Serine and arginine rich splicing factor 7
A0A287AT18	Proteasome subunit alpha type
A0A287AT83	Eukaryotic translation initiation factor 4B
A0A287ATN8	60 kDa chaperonin
A0A287ATU4	Transportin 1
A0A287AU85	DNA helicase
A0A287AVI5	Ribonuclease P
A0A287AVN7	TRUD domain-containing protein
A0A287AVQ1	RNA helicase
A0A287AVV2	Voltage-dependent anion-selective channel protein 1
A0A287AW71	60S ribosomal protein L9
A0A287AWI9	Elongation factor 2
A0A287AWY0	Nucleoside diphosphate kinase 7
A0A287AX39	Large ribosomal subunit protein eL42
A0A287AXP6	2-(3-amino-3-carboxypropyl)histidine synthase subunit 2
A0A287AXY7	Protein Ric-8A
A0A287AXZ5	Cingulin
A0A287AY54	60S acidic ribosomal protein P0
A0A287AYE2	RNA helicase
A0A287AYS8	SpoU_methylase domain-containing protein
A0A287AYY7	Leucine rich repeat containing 47
A0A287AZ21	Pachytene checkpoint protein 2 homolog
A0A287AZ41	60S ribosomal protein L17
A0A287AZB0	Cysteine-S-conjugate beta-lyase 2
A0A287AZG0	Rho GTPase activating protein 1
A0A287B004	RRM domain-containing protein
A0A287B088	Proteasome subunit beta
A0A287B0Q6	Dynamin-1-like protein
A0A287B0R3	CAP-Gly domain-containing linker protein 1 isoform b
A0A287B1C9	Neutral alpha-glucosidase AB
A0A287B1N7	Peptidylprolyl isomerase
A0A287B2G4	GCN1 activator of EIF2AK4
A0A287B2M3	40S ribosomal protein SA
A0A287B2T9	Cold shock domain containing E1
A0A287B3H4	DIS3 homolog, exosome endoribonuclease and 3'-5' exoribonuclease
A0A287B3M4	Serine/threonine-protein phosphatase 2A 56 kDa regulatory subunit
A0A287B3Y5	CTP synthase
A0A287B425	RING-type E3 ubiquitin transferase
A0A287B4G7	SAFB like transcription modulator
A0A287B4J2	Adenosylhomocysteinase
A0A287B4N0	General transcription factor IIi
[truncated: 511 more rows]
